# Supplementary material for: Fibrocystin/Polyductin releases a C-terminal fragment that translocates into mitochondria and suppresses cystogenesis
Source: Nat Commun. 2023 Oct 16;14:6513. doi: 10.1038/s41467-023-42196-4 (PMC10579373; doi:10.1038/s41467-023-42196-4)
Supplement: Supplementary file 4 — Source Data [file 41467_2023_42196_MOESM4_ESM.xlsx]

## Sheet: Fig 3a
	CT, OCR (pmol/min/a.u.)											KO, OCR (pmol/min/a.u.)
Time (minutes)	A1	A2	A3	A4	A5	A6	A7	A8	A9	A10	A11	B1	B2	B3	B4	B5	B6	B7	B8	B9	B10	B11	B12	B13	B14
1.30988	126.394	127.752	117.952	122.232	117.671	120.633	128.233	111.355	111.627	106.753	116.006	76.054	90.7544	61.4257	92.194	77.678	84.9694	76.3666	86.6071	87.7434	87.6412	81.8954	89.2691	92.9147	76.1451
7.7909	117.22	119.043	110.872	114.792	110.596	114.324	117.804	104.326	105.457	103.222	111.222	70.4972	83.7646	58.3895	91.136	73.3868	82.4226	73.8924	83.0615	83.789	83.2795	78.3485	83.6222	85.4215	71.8859
14.274	113.267	116.398	108.476	112.985	108.903	111.265	113.508	102.829	104.253	101.68	107.235	67.2415	82.2076	55.7553	87.3326	69.8217	79.3787	75.8618	80.6412	81.276	80.4613	76.6125	80.727	82.7643	70.5741
20.736	113.012	115.583	108.681	112.133	108.28	110.443	112.173	103.019	103.899	101.587	104.958	67.7243	80.7281	53.8197	85.0542	68.9863	78.7222	75.378	79.5503	79.5458	79.3185	75.057	79.6534	81.8157	70.5318
27.3414	38.3441	40.9481	38.9515	42.5233	39.5328	38.779	42.746	35.5128	35.7856	36.7325	42.8411	29.4055	30.7569	24.6712	30.5709	26.4699	28.9079	27.8367	30.483	30.6246	29.7762	29.7983	29.758	29.9471	25.0609
33.8242	36.6979	40.0486	38.4711	40.3529	37.662	38.1757	41.9427	34.3895	36.2417	35.3636	40.466	28.7009	29.7826	23.9394	31.5286	25.426	27.2038	27.4562	29.8632	29.8958	28.8525	29.3693	28.9598	29.5454	24.9703
40.3234	36.7597	38.9249	38.1293	39.4754	37.7727	37.8454	41.2425	33.7237	35.92	34.9841	39.0521	27.473	29.5223	22.508	30.9102	25.2296	28.1947	27.1249	29.4764	30.3852	28.911	29.3139	29.5009	29.5044	24.2002
46.7837	36.9126	38.3594	37.6557	38.7337	36.9516	37.4988	40.0892	34.1467	35.4895	34.8107	38.5402	27.9125	29.7327	23.4464	30.9744	25.009	28.0697	26.1414	29.7219	29.4296	29.2607	29.6072	28.963	29.1489	23.7395
53.381	164.808	175.438	168.067	172.194	167.79	167.697	165.874	155.202	162.534	161.471	151.411	114.801	119.347	104.052	120.543	117.478	124.808	115.073	125.748	126.792	125.01	123.617	122.655	123.707	110.993
59.8368	168.074	183.503	162.538	180.904	171.506	171.062	169.351	155.594	166.816	163.054	160.476	126.595	127.964	113.773	127.602	121.89	128.277	117.375	127.657	131.415	126.521	126.684	129.004	125.634	117.524
66.3007	168.851	183.685	159.473	180.991	170.528	171.099	169.153	154.455	164.923	162.183	162.559	127.42	126.78	116.209	127.396	121.116	127.62	116.025	127.076	129.96	124.155	125.566	128.842	124.229	117.933
72.782	169.524	183.203	157.912	179.725	169.726	170.999	169.543	154.46	163.125	161.195	162.383	128.077	125.999	117.285	126.412	121.023	128.437	116.041	126.726	129.846	122.842	125.408	128.459	123.194	117.642
79.3706	24.2443	22.7543	27.5208	25.1993	23.5081	24.4575	27.9351	22.0823	22.6096	23.4954	24.0843	18.7596	16.441	14.9832	20.4112	14.9698	18.2108	15.3577	18.5349	18.6836	18.0271	17.8231	18.1361	18.2387	12.4466
85.8223	23.5693	23.9137	26.3433	26.085	24.0877	25.2288	28.1673	22.4635	23.9193	23.8489	24.6157	18.688	17.2977	15.8877	19.6555	14.6945	18.7156	16.4353	19.8614	17.8746	18.1468	19.7144	18.1835	18.5739	12.4207
92.3322	23.4979	23.4729	25.8514	25.4427	23.853	24.9472	26.981	21.9612	23.6156	23.5659	24.0908	18.5196	17.8756	16.1718	19.8647	16.1071	18.7485	16.3261	20.0062	18.0889	18.0173	19.7543	18.4214	18.4468	12.8822
Basal respiration	CT	KO
OCR (pmol/min/a.u.)	89.51	48.96
	92.11	64.29
	82.83	38.84
	86.69	64.64
	84.43	54.02
	85.5	60.51
	85.19	60.02
	81.06	61.02
	80.28	60.86
	78.02	61.29
	80.87	57.23
		61.52
		63.58
		58.09
Maximal respiration	CT	KO
OCR (pmol/min/a.u.)	144.58	107.83
	160.03	111.52
	136.69	98.79
	155.46	107.19
	147.65	106.92
	146.11	110.07
	142.37	102.02
	133.63	109.12
	143.2	112.73
	139.49	108.49
	136.39	108.86
		110.87
		107.4
		105.08

## Sheet: Fig 3c
	CT, OCR (pmol/min/a.u.)														CT+ICD15, OCR (pmol/min/a.u.)												CT+ICD15-Mut, OCR (pmol/min/a.u.)											KO, OCR (pmol/min/a.u.)
Time (minutes)	A1	A2	A3	A4	A5	A6	A7	A8	A9	A10	A11	A12	A13	A14	B1	B2	B3	B4	B5	B6	B7	B8	B9	B10	B11	B12	C1	C2	C3	C4	C5	C6	C7	C8	C9	C10	C11	D1	D2	D3	D4	D5	D6	D7	D8	D9	D10	D11	D12
1.30988	93.6383	101.75	92.5507	99.3336	100.485	101.523	114.446	96.0053	103.068	103.823	108.245	97.9652	94.0123	101.55	114.919	103.647	125.776	86.4711	115.881	99.6094	117.764	102.438	93.2934	92.4483	89.1515	96.3652	79.6604	93.6021	106.243	84.5302	93.4309	99.0991	78.947	76.7978	84.4972	83.4667	67.462	85.164	82.522	85.4392	85.6743	84.3721	88.8887	81.7607	78.9838	75.8857	85.8526	77.5323	77.8518
7.77531	84.8498	90.8872	85.5729	89.9798	91.725	91.5485	99.1317	86.8803	93.3789	93.1649	98.2426	89.4263	85.1323	91.5631	105.976	94.5655	114.736	77.471	103.218	87.2382	105.954	92.4081	83.5625	83.6985	79.0253	86.561	73.4479	84.1909	92.578	76.3817	84.665	87.5773	71.0747	69.6073	77.2232	73.4118	61.0214	77.0917	75.4688	77.84	76.8638	76.9849	81.3685	75.5398	71.9562	69.3936	79.3131	69.572	71.4101
14.2587	80.8543	87.5292	81.6313	86.8536	88.3979	86.7439	93.3063	84.0841	90.0513	90.4565	93.0046	86.4731	81.5574	87.6512	100.86	91.4719	110.283	73.4543	97.8421	83.6407	100.497	88.7731	78.6577	77.8447	74.6444	82.7896	69.8555	79.862	87.1303	72.9141	78.8025	82.6316	68.5456	63.3418	73.589	70.0911	58.4518	74.5414	72.7473	74.6269	73.7082	73.8227	77.9994	72.0567	69.4783	65.4782	75.811	66.6067	69.0739
20.8281	80.2487	86.3073	81.5935	86.4744	88.2736	86.2158	92.1013	83.1656	88.636	89.7918	92.5343	86.0922	81.6748	86.5871	100.488	90.2482	109.735	73.4077	98.0983	82.3863	99.7894	87.7031	76.1963	76.3927	74.2517	81.2084	68.8167	78.916	86.1459	71.8329	79.2717	81.98	68.2208	63.3624	72.4117	69.0369	56.4768	74.394	71.1417	74.1987	72.4831	73.5794	77.0314	70.9002	68.7817	64.3042	76.2953	66.187	68.4352
27.4485	39.84	32.5599	29.0382	29.1218	29.1731	32.5671	33.4019	29.7238	34.0381	31.0018	36.0455	30.4075	28.4071	32.0296	36.9937	34.2177	43.7253	31.8493	38.1258	35.5585	40.8652	33.3472	33.8268	32.5085	32.1496	34.0643	25.7981	28.0423	34.7097	28.065	27.1083	33.5935	40.3883	26.1876	30.2406	30.2387	26.7828	27.5971	24.9654	27.6914	27.3202	26.2232	29.4073	26.1258	24.6077	23.1753	26.4206	22.5412	25.1888
33.9766	33.9905	33.733	29.3741	30.4108	29.1957	33.6102	36.3972	30.7447	35.0996	32.5999	37.4338	31.9844	30.3267	33.0274	39.5826	34.6867	46.0471	32.6857	41.2449	35.1622	41.1438	35.7552	33.5873	33.2445	32.7637	34.293	25.4079	27.9712	35.5932	28.4466	28.6335	33.1779	34.4478	26.4775	29.9702	29.2045	25.6702	27.8824	26.3266	28.7091	28.0532	26.5368	30.2032	26.7525	23.9363	24.1059	27.1595	23.735	26.5172
40.4613	31.8839	35.9005	32.2478	32.554	31.9899	37.1981	41.0571	35.1906	37.8935	37.8333	41.0198	35.7268	33.218	35.6372	45.5681	38.9658	49.83	32.5979	45.5352	37.2111	45.3953	38.4762	34.8141	33.6818	33.9055	35.9645	26.3189	28.3157	35.1855	27.745	29.5003	33.5665	30.9662	27.478	30.7778	30.5717	25.7239	30.0003	27.8967	30.6377	29.5652	27.8145	32.3599	28.4225	26.0544	24.6051	29.1937	24.9178	27.7801
46.9605	31.9091	39.2246	35.6397	37.137	35.9203	40.9234	46.4582	39.6263	41.9119	42.9836	46.6287	40.6463	37.4023	38.9783	50.9851	43.7424	53.077	33.798	50.4528	39.9609	49.3045	42.4302	36.619	35.6977	33.8745	38.8568	26.0864	27.3879	35.6432	28.7267	29.0312	34.9632	29.5703	25.8913	30.9457	30.2414	25.5678	32.0428	30.4626	31.9906	30.2611	30.6546	33.8564	30.751	28.598	26.5771	30.6733	26.1118	29.4525
53.5375	124.687	123.742	116.633	124.185	127.984	140.243	144.189	126.612	128.42	131.82	144.405	139.941	126.165	145.22	159.685	135.343	152.43	129.026	141.532	141.345	152.268	144.328	142.068	141.816	139.649	151.224	99.8948	112.481	128.073	113.073	129.318	126.329	106.329	121.526	118.909	121.286	95.8526	103.897	109.481	109.261	109.549	114.527	117.567	108.525	105.602	101.466	115.542	104.219	101.664
60.0346	123.28	117.547	115.426	124.037	129.73	150.316	151.705	128.388	128.23	133.737	144.377	144.918	127.821	146.912	168.156	142.494	171.195	148.904	158.704	158.518	178.195	160.202	160.233	148.063	159.743	170.338	97.88	111.553	124.234	110.77	123.96	121.259	101.119	123.491	124.547	118.051	93.0553	116.773	114.018	113.895	115.777	114.325	115.968	109.272	105.311	101.476	114.469	103.453	102.693
66.5305	120.547	117.488	117.266	125.669	130.027	150.536	147.354	128.299	126.55	133.418	141.313	145.354	127.845	146.124	168.866	143.645	171.079	153.322	159.328	161.395	180.812	161.593	164.525	149.926	163.827	173.489	97.9894	107.553	121.842	107.804	119.554	118.26	98.9667	121.976	121.359	117.415	91.9355	116.962	112.958	112.8	114.876	112.69	113.523	108.075	102.138	99.1828	110.489	100.549	101.296
73.0632	118.637	117.192	117.98	126.228	129.908	150.671	144.463	128.83	124.364	133.786	140.904	144.727	128.36	145.259	168.92	143.361	172.231	156.718	159.612	163.84	182.224	163.109	167.592	151.974	167.224	176.175	99.3644	106.489	122.053	108.48	120.514	118.366	98.3669	123.725	124.81	119.806	93.9018	116.413	112.222	112.486	114.018	112.045	113.288	107.889	100.801	98.9109	110.233	99.3591	100.822
79.6964	17.9232	20.68	17.9396	17.9186	18.2833	17.8956	18.4632	17.1514	19.811	14.5123	21.1454	17.2792	17.4208	17.6754	21.6422	20.4863	23.8786	17.4531	21.5358	20.5231	22.497	18.9174	17.9863	18.9926	19.1887	13.1408	13.3408	13.5551	22.718	17.3766	15.4803	20.9491	16.193	14.3635	18.8454	19.9211	17.4276	14.1652	12.8727	14.6526	14.6041	12.7809	17.5002	14.1691	13.5254	12.3338	13.3713	9.974	14.1164
86.2359	16.2169	20.3542	16.6734	17.6593	17.6343	19.1112	18.6614	16.4048	19.5911	15.6917	20.3078	17.5975	16.7489	17.9326	21.551	20.3139	24.258	17.6093	21.8052	21.4603	23.0076	18.9071	19.8655	19.4749	18.7714	16.0021	14.2959	13.1615	21.5199	17.0356	17.1151	20.2243	16.567	15.6402	18.3215	20.108	16.7609	14.7069	13.5379	14.9629	14.0329	14.2611	17.5162	14.3765	12.5219	13.1954	14.0782	10.5431	15.4822
92.7759	15.4879	19.8723	16.8747	17.0649	17.5216	17.1643	18.5054	17.2199	18.88	15.5394	18.9759	17.0683	16.2503	17.3678	19.8375	19.3598	22.8764	17.3279	21.1645	20.8625	22.706	18.8137	17.6969	18.639	18.8719	17.138	13.8462	13.0867	20.3976	16.4678	14.9572	19.6157	16.2493	16.54	18.1026	18.7191	16.5396	14.5142	14.0725	14.5171	14.204	14.4144	16.7684	14.5149	12.5538	12.3191	13.292	11.1151	14.6419
Maximal respiration	CT	CT+ICD15	CT+ICD15-Mut	KO	KO+ICD15	KO+ICD15-Mut
OCR (pmol/min/a.u.)	107.79	149.08	86.05	102.61	126.88	114.32
	97.67	124	99.39	101.15	125.28	105.62
	98.55	149.35	107.68	99.24	113.99	102.77
	106.97	139.39	96.61	101.17	114.65	103.69
	112.21	138.45	114.36	101.54	126.52	105.11
	133.15	142.98	106.71	98.47	117.76	106.99
	133.2	159.52	90.08	95.1	113.9	104.27
	111.17	144.3	104.99	91.79	115.39	107.42
	109.35	149.9	100.81	89.14	114.92	104.14
	118.2	133.34	102.57	101.1	116.31	100.13
	125.4	148.35	79.31	93.48	109.91	101.93
	127.85	159.04		88.58	114.67	104.46
	111.57			85.96	118.27	106.32
	129.54			82.93	109.1	105.49
					118
Spare respiratory capacity	CT	CT+ICD15	CT+ICD15-Mut	KO	KO+ICD15	KO+ICD15-Mut
OCR (pmol/min/a.u.)	43.03	68.43	31.08	42.38	66.31	51.89
	31.24	53.11	33.56	42.88	67.79	49.12
	33.83	62.5	41.93	39.7	62.04	47.07
	37.56	83.31	41.24	43.29	60.4	47.37
	41.46	61.51	50.05	40.75	68.18	50.23
	64.1	81.45	44.35	38.94	62.93	50.44
	59.6	82.43	38.11	38.37	59.96	52.31
	45.22	75.41	58.16	36.53	60.33	52.03
	39.59	91.4	46.5	37.17	61.61	49.28
	43.95	75.58	52.25	38.17	59.01	48.03
	51.84	92.97	39.38	37.27	54.9	48.77
	58.83	94.97		34.26	60.48	50.16
	46.15			33.88	63.33	50.87
	60.32			29.54	54.11	52.42
					63.11
[truncated: 31 more columns]

## Sheet: Fig 4c-f
	Shape discriptor graphs from Figure 4 c-f
	Each number represents one mitochondrion measurement
		Pkhd1 KO	area	perimeter	circularity	solidity						wt	area	perimeter	circularity	solidity
	mouse:	6565e									mouse:	6565a
	image	200a	272980	2175.49	0.725	0.953						202a	324599	2930.78	0.475	0.949
			302965	2600.41	0.563	0.928							195582	2132.73	0.54	0.957
			291679	2381.35	0.646	0.968							300055	3256.85	0.355	0.917
			412061	2509.74	0.822	0.979							91148.2	1431.68	0.559	0.95
			201989	1752.2	0.827	0.982							117439	1681.92	0.522	0.945
			1.15576e+06	5848.9	0.425	0.86							338865	2969.16	0.483	0.95
			511776	3320.27	0.583	0.945							177260	2058.72	0.526	0.932
			545843	3249.32	0.65	0.96							173513	2160.49	0.467	0.943
			206244	1806.84	0.794	0.974							816704	6175.39	0.269	0.859
			481610	3931.1	0.392	0.77							220776	2858.83	0.339	0.948
			102337	1217.57	0.867	0.979							192914	2532.95	0.378	0.939
			253810	2199.52	0.659	0.943							203123	2068.92	0.596	0.958
			178609	1748.49	0.734	0.959							199270	2324.44	0.463	0.944
			198151	1869.53	0.712	0.956							110296	1631.45	0.521	0.949
			359659	2812.11	0.572	0.953							184558	2026.87	0.565	0.958
			728653	4607.1	0.431	0.837							683155	5234.69	0.313	0.812
			230839	1854.98	0.843	0.975						202b	235401	2275.72	0.571	0.933
			306666	2248.92	0.762	0.975							110587	1651.97	0.509	0.928
			496053	2899.32	0.742	0.963							221106	1944.49	0.735	0.971
			420607	2952.07	0.607	0.962							415854	5002.28	0.209	0.85
			412814	2730.39	0.696	0.952							143574	1829.44	0.539	0.951
			113723	1339.51	0.796	0.958							242214	2472.39	0.498	0.95
			199140	1731.03	0.835	0.97							141245	1497.07	0.792	0.969
			223808	1834.47	0.836	0.98							157073	1725.22	0.663	0.963
			384299	2453.89	0.802	0.974							148747	1643.96	0.692	0.95
			238750	2060.96	0.706	0.956							66633.7	1193.47	0.588	0.925
			194622	1697.81	0.848	0.977							349696	3512.8	0.356	0.939
			260397	1971.08	0.842	0.977						202c	165109	1710.36	0.709	0.958
			285927	2207.63	0.737	0.962							182054	2065.89	0.536	0.951
			382458	2607.41	0.707	0.964							237634	2471.08	0.489	0.951
			209501	1939.75	0.7	0.949							503528	4091.3	0.378	0.916
			422122	2501.7	0.848	0.98							648800	5334.19	0.287	0.868
			907125	5582.5	0.366	0.823							181481	1858.77	0.66	0.965
			305306	2185.58	0.803	0.975							434740	3570.07	0.429	0.933
		200b	309325	2691.75	0.536	0.951							146252	1530.49	0.785	0.974
			464862	3340.91	0.523	0.962							453742	4209.96	0.322	0.841
			793502	5147.51	0.376	0.924							224639	2652.21	0.401	0.841
			196228	2636.75	0.355	0.925							361740	2676.51	0.635	0.961
			144052	1613.34	0.695	0.958							99077.1	1509.79	0.546	0.937
			488043	3363.49	0.542	0.961							111587	1510.86	0.614	0.96
			111137	1845.68	0.41	0.944							65449.7	1114.42	0.662	0.955
			243069	2305.83	0.574	0.947							220446	2252.13	0.546	0.946
			464754	4371.25	0.306	0.904							282703	2672.23	0.497	0.874
			163739	1905.19	0.567	0.948							99329.4	1510.23	0.547	0.95
			952851	6874.67	0.253	0.84							181481	2119.02	0.508	0.938
			528578	4030.78	0.409	0.925							215371	2137.27	0.592	0.96
			386322	3220.68	0.468	0.936							286663	2847.52	0.444	0.939
			231374	2265.86	0.566	0.951							64061.9	1324.12	0.459	0.927
			225005	2873.1	0.343	0.897							279889	2450.12	0.586	0.961
			248884	2356.64	0.563	0.95							89071.3	1265.47	0.699	0.94
			347420	2660.9	0.617	0.964							379431	3554.17	0.377	0.899
			267346	2529.1	0.525	0.946							210305	2064.51	0.62	0.962
		200c	651328	6307.37	0.206	0.68							169748	1741.64	0.703	0.965
			245028	2536.41	0.479	0.96							46641.6	968.648	0.625	0.937
			59324.6	1192.99	0.524	0.931							41925.1	1240.86	0.342	0.912
			66210.6	1059.48	0.741	0.963							34568.8	1464.92	0.202	0.731
			1.3998e+06	11015.7	0.145	0.489							96291.8	1602.75	0.471	0.922
			234187	2173.86	0.623	0.966						203a	566047	4157.67	0.411	0.953
			140242	1861.69	0.508	0.923							246184	2293.09	0.588	0.961
			255834	2849.25	0.396	0.943							355625	3721.27	0.323	0.939
			177484	2108.62	0.502	0.944							317243	3095.36	0.416	0.943
			205527	2321.61	0.479	0.923							409866	3576.14	0.403	0.948
			277090	3486.97	0.286	0.926							356790	3471.61	0.372	0.942
		200d	481020	5222.21	0.222	0.796							280772	4020.28	0.218	0.925
			315920	2925.25	0.464	0.955							401413	2943.3	0.582	0.967
			129337	1895.34	0.452	0.929							483322	3729.33	0.437	0.955
			357699	3088.03	0.471	0.955							223659	2329.35	0.518	0.955
			347048	3458.12	0.365	0.913							462253	3339.42	0.521	0.967
			391294	3546.48	0.391	0.952							335740	3704.72	0.307	0.917
			196899	2099.68	0.561	0.956							348230	3079.56	0.461	0.952
			423637	4676.44	0.243	0.924							450559	3610.87	0.434	0.921
			93600.3	1902.22	0.325	0.895							495521	4018.01	0.386	0.923
			254445	2953.43	0.367	0.938							221358	2057.84	0.657	0.953
			331416	3336.95	0.374	0.954							464834	2913.21	0.688	0.971
			225523	2482.07	0.46	0.95							766190	4859.03	0.408	0.943
			469571	3564	0.465	0.955							623266	3933.55	0.506	0.946
			294283	3116.26	0.381	0.948							1.36633e+06	8441.22	0.241	0.821
		200e	394388	2895.79	0.591	0.966							803602	4634.6	0.47	0.96
			237280	2236.34	0.596	0.968							693656	4719.82	0.391	0.93
			522218	3539.25	0.524	0.957							823352	7049.37	0.208	0.704
			412161	2857.88	0.634	0.972							214905	2311.67	0.505	0.94
			273117	2408.01	0.592	0.958							490785	3794.66	0.428	0.954
			504781	4077.76	0.381	0.944							507963	3762.98	0.451	0.953
			571600	3455.32	0.602	0.97							157394	1848.45	0.579	0.951
			118386	1526.21	0.639	0.946							279539	2130.25	0.774	0.946
			64441.5	1104.27	0.664	0.935							605342	3128.16	0.777	0.962
			311030	2744.88	0.519	0.944							549150	3465.08	0.575	0.907
			305342	2899.87	0.456	0.939							338613	2291.16	0.811	0.966
			485203	2937.7	0.707	0.979						203b	474792	3131.36	0.608	0.971
			744103	4802.32	0.405	0.951							424802	3459.25	0.446	0.959
			484940	3392.1	0.53	0.958							218243	2069.41	0.64	0.961
			415590	3103.91	0.542	0.958							1.50478e+06	11424.1	0.145	0.726
			968228	6091.06	0.328	0.894							437408	4750.92	0.244	0.9
			473481	3060.33	0.635	0.977							444435	3469.45	0.464	0.946
			434243	3035	0.592	0.877							507769	4217.52	0.359	0.878
			213629	1889.37	0.752	0.976							482061	3671.53	0.449	0.955
			1.53395e+06	8735.77	0.253	0.785							348919	3514.96	0.355	0.931
			306131	2805.68	0.489	0.941							320057	2694.39	0.554	0.96
		200f	336261	2726.2	0.569	0.962							283644	2764.57	0.466	0.937
			148316	1823.05	0.561	0.919							800254	5285.49	0.36	0.939
			919718	10119.7	0.113	0.544							385313	3120.15	0.497	0.933
			436039	3060.45	0.585	0.967							547898	4443.98	0.349	0.92
			224878	2175.62	0.597	0.957							518823	3636.99	0.493	0.951
			310586	2765.15	0.51	0.952							928456	7586.55	0.203	0.881
			374809	3144.18	0.476	0.929							1.00307e+06	7986.37	0.198	0.691
			616844	3848.97	0.523	0.965						203c	422308	2955.74	0.607	0.963
			323496	2639.73	0.583	0.963							616919	3404.41	0.669	0.976
			314569	2843.59	0.489	0.924							207335	2063.13	0.612	0.961
			328758	3167.32	0.412	0.907							205802	2148.03	0.561	0.944
			199240	2107.34	0.564	0.965							348822	2863.68	0.535	0.956
			382303	3510.64	0.39	0.937							193331	2255.59	0.478	0.924
			634045	4723.72	0.357	0.945							639212	5452.67	0.27	0.907
		202a	214907	2218.92	0.549	0.963							845314	4798.55	0.461	0.948
			478883	4377.81	0.314	0.886							312351	2555.1	0.601	0.959
			238272	2515.65	0.473	0.945							450229	3695.28	0.414	0.946
			247276	2234.56	0.622	0.97							786056	4525.32	0.482	0.962
			229740	2513.14	0.457	0.948							450539	3123.23	0.58	0.968
			296673	3126.69	0.381	0.885							355635	3018.82	0.49	0.956
			223587	2273.03	0.544	0.952							473685	3010.32	0.657	0.968
			130154	1998.16	0.41	0.927						203d	534380	4341.77	0.356	0.936
			387032	3124.43	0.498	0.929							477887	3247.47	0.569	0.959
			246282	3942.32	0.199	0.854							830456	4976.81	0.421	0.933
			222425	2678.45	0.39	0.929							180695	2087.87	0.521	0.93
			92139.4	1856.11	0.336	0.82							1.01631e+06	6091.1	0.344	0.913
			75019.3	1322.96	0.539	0.933							164449	1974.52	0.53	0.922
			277793	3116.46	0.359	0.927							1.63362e+06	8946.41	0.256	0.854
			573508	4932.95	0.296	0.814							433459	3045.44	0.587	0.963
			314631	3561.29	0.312	0.921							729224	5550.35	0.297	0.909
			429003	4077.08	0.324	0.937							393358	2797.15	0.632	0.965
			249691	2621.53	0.457	0.949							289885	2702.81	0.499	0.954
			249270	2492.9	0.504	0.947						203e	511476	4076.8	0.387	0.945
			297734	2862	0.457	0.95							1.72184e+06	7911.79	0.346	0.941
			163440	2100.22	0.466	0.947							692084	4361.03	0.457	0.95
			229857	2559.79	0.441	0.944							257432	2832.79	0.403	0.929
			212655	2445.57	0.447	0.905							1.46642e+06	8399.75	0.261	0.892
		202b	443465	3262.24	0.524	0.94							342107	2926.38	0.502	0.931
			185694	1930.63	0.626	0.963							147204	2024.05	0.452	0.942
			357586	3161.14	0.45	0.941							452713	3837.57	0.386	0.945
			49534.3	1078.8	0.535	0.937							1.04873e+06	6329.11	0.329	0.942
			54683.1	974.137	0.724	0.948							449326	3608.99	0.434	0.949
			260845	2785.14	0.423	0.949							1.18169e+06	6813.42	0.32	0.952
			43447.2	1215.12	0.37	0.886							496006	3672.99	0.462	0.936
			81699.9	1347.03	0.566	0.924							408226	3461.96	0.428	0.952
			784590	6055.17	0.269	0.78							420997	3360.32	0.469	0.963
			153148	1861.52	0.555	0.948							338555	2752.23	0.562	0.955
			343550	4484.23	0.215	0.879							348609	2908.31	0.518	0.954
			255950	2865.05	0.392	0.879						203f	506138	3562.54	0.501	0.94
			200643	2397.62	0.439	0.947							804369	4196.17	0.574	0.957
			172297	1890.77	0.606	0.953							1.29205e+06	6492.18	0.385	0.854
		202c	281496	2191.83	0.736	0.969							497520	3524.22	0.503	0.958
			192278	1715.75	0.821	0.961							563844	3358.16	0.628	0.967
			124178	1488.6	0.704	0.947							458128	3931.86	0.372	0.941
			279416	2234.21	0.703	0.959							1.00593e+06	6252	0.323	0.918
			145732	1575.02	0.738	0.956							517328	3530.11	0.522	0.957
			180622	2321.86	0.421	0.932							943838	4877.9	0.498	0.967
			292473	3129.84	0.375	0.935							654866	4033.68	0.506	0.957
			304247	2795.72	0.489	0.952							417164	2911.76	0.618	0.967
			255879	2902.69	0.382	0.941							242020	2605.78	0.448	0.952
			155989	1521.51	0.847	0.977							162712	1946.13	0.54	0.944
			412735	3944.68	0.333	0.934							362594	2493.61	0.733	0.968
			287238	2790.66	0.463	0.946							264516	2510.86	0.527	0.939
			204798	2643.56	0.368	0.928							496366	3119.89	0.641	0.959
		202d	241437	1908.65	0.833	0.969							507390	3386.37	0.556	0.961
			1.29511e+06	5500.47	0.538	0.822							279927	2657.89	0.498	0.948
			379089	2420.24	0.813	0.98							154191	1978.35	0.495	0.908
			253815	2064.26	0.749	0.978							202512	2015.68	0.626	0.956
			359391	2332.38	0.83	0.978							384895	4295.89	0.262	0.89
			100002	1225.4	0.837	0.97							400443	3007.37	0.556	0.968
			433153	2994.24	0.607	0.939							327705	2728.25	0.553	0.948
			428116	2908.99	0.636	0.952							389816	2622.26	0.712	0.969
			99895.5	1378.3	0.661	0.955							323958	2516.34	0.643	0.962
			620211	5069.05	0.303	0.873						203g	415544	4768.63	0.23	0.92
			156658	2340.93	0.359	0.897							594886	6415.48	0.182	0.882
			112354	1557.03	0.582	0.944							307486	4438.12	0.196	0.867
			348754	3103.87	0.455	0.929							269384	3627.4	0.257	0.908
		202e	254971	2189.72	0.668	0.927							171938	3104.06	0.224	0.905
			50650.3	836.257	0.91	0.971							308046	3804.94	0.267	0.919
			283941	1978.71	0.911	0.981							176706	3197.34	0.217	0.891
			217079	1805.19	0.837	0.975							260849	3365.36	0.289	0.924
			270940	2308.27	0.639	0.919							157985	3038.77	0.215	0.887
			127075	1385.98	0.831	0.973							181501	2786.98	0.294	0.928
			62855.1	957.277	0.862	0.958							220464	3346.16	0.247	0.888
			69606.8	1039.6	0.809	0.964							766066	8167.67	0.144	0.774
			60044.8	983.223	0.781	0.968							837771	8362.84	0.151	0.84
			52542.4	870.612	0.871	0.957						203h	274163	4062.2	0.209	0.88
		202f	178029	2013.99	0.552	0.952							540559	7361.5	0.125	0.891
			472897	4163.16	0.343	0.876							150269	3761.88	0.133	0.821
			612816	4160.29	0.445	0.905							610836	7586.08	0.133	0.804
			292828	3001.85	0.408	0.951							1.15434e+06	11151	0.117	0.839
			215050	2428.88	0.458	0.946							10.378	10.999	1	1
			63063.1	1255.56	0.503	0.909							266152	3907.26	0.219	0.927
			180677	2090.47	0.52	0.95							205172	3349.21	0.23	0.888
			255864	2402.7	0.557	0.943							183856	3692.32	0.169	0.896
			183072	1997.75	0.576	0.95							171071	3736.01	0.154	0.85
			346690	3064.59	0.464	0.947							151162	2763.29	0.249	0.874
			339826	2450.02	0.711	0.974							171549	3226.98	0.207	0.919
			341333	3228.83	0.411	0.96							400496	4648.29	0.233	0.947
			115306	1687.88	0.509	0.934							58992	1654.72	0.271	0.842
			85808.8	1519.12	0.467	0.915							245905	3799.51	0.214	0.921
			47860.4	1263.17	0.377	0.881							434789	5157.91	0.205	0.911
			145078	1726.97	0.611	0.954							319218	4472.96	0.2	0.907
			353624	2778.76	0.576	0.971							486563	5304.31	0.217	0.925
			60166.6	1246.97	0.486	0.905							55878.7	1604.97	0.273	0.857
			153554	1925.99	0.52	0.946						204a	355317	2613.27	0.654	0.973
		T-4_E_6565e_202g-1-overlaid-basins.jpg	108065	1954.48	0.355	0.902							180473	1907.56	0.623	0.968
		T-4_E_6565e_202g-1-overlaid-basins.jpg	213499	2888.46	0.322	0.928							417375	2920.39	0.615	0.973
		T-4_E_6565e_202g-1-overlaid-basins.jpg	164365	2603.03	0.305	0.919							260750	2583.09	0.491	0.938
		T-4_E_6565e_202g-1-overlaid-basins.jpg	146521	2755.23	0.243	0.885							233747	2180.05	0.618	0.962
		T-4_E_6565e_202g-1-overlaid-basins.jpg	1.44532e+06	17095.6	0.062	0.413							282839	2319.3	0.661	0.967
		T-4_E_6565e_202g-1-overlaid-basins.jpg	129758	2453.74	0.271	0.912							342158	3146.27	0.434	0.951
		T-4_E_6565e_202g-1-overlaid-basins.jpg	262966	3409.69	0.284	0.926							384421	2782.76	0.624	0.973
		T-4_E_6565e_202g-1-overlaid-basins.jpg	312954	3535.08	0.315	0.93							575578	3374.59	0.635	0.979
		T-4_E_6565e_202g-1-overlaid-basins.jpg	46165.1	1277.28	0.356	0.886						204b	238780	2331.74	0.552	0.947
		T-4_E_6565e_202g-1-overlaid-basins.jpg	51212.1	1666.53	0.232	0.866						same as 204f	975119	6474.43	0.292	0.802
		T-4_E_6565e_202g-1-overlaid-basins.jpg	159154	2829.31	0.25	0.901							258410	2239.01	0.648	0.963
		T-4_E_6565e_202g-1-overlaid-basins.jpg	186032	2985.13	0.262	0.9							168414	1838.99	0.626	0.958
		T-4_E_6565e_202g-1-overlaid-basins.jpg	194427	3153.51	0.246	0.875							465689	3366.37	0.516	0.964
		T-4_E_6565e_202g-1-overlaid-basins.jpg	164462	2454.47	0.343	0.908							525615	5064.21	0.258	0.848
		T-4_E_6565e_202g-1-overlaid-basins.jpg	522798	5446.54	0.221	0.843							166650	2043.28	0.502	0.943
		T-4_E_6565e_202g-1-overlaid-basins.jpg	158939	2354.82	0.36	0.908							411590	3009.6	0.571	0.955
		T-4_E_6565e_202g-1-overlaid-basins.jpg	152531	2889.55	0.23	0.891							307777	2725.94	0.52	0.953
		T-4_E_6565e_202g-1-overlaid-basins.jpg	72843.5	1745.14	0.301	0.87							86949.5	1260.39	0.688	0.94
		T-4_E_6565e_202g-1-overlaid-basins.jpg	174377	2483.72	0.355	0.911						204c	63137.2	2289.48	0.151	0.552
		202h	274186	2780.15	0.446	0.947							222390	2109.77	0.628	0.962
			326820	2943.5	0.474	0.958							211979	2022.94	0.651	0.959
			158124	2273.95	0.384	0.945							657594	3738.22	0.591	0.965
			300990	3551.13	0.3	0.91							108171	1411.74	0.682	0.947
			475347	4768.99	0.263	0.886							238618	2388.71	0.526	0.943
			203043	2821.2	0.321	0.929							124801	1434.97	0.762	0.972
			357768	3149.93	0.453	0.947							332759	3068.5	0.444	0.921
			593940	4419.27	0.382	0.896							301459	2828.74	0.473	0.934
			97734.6	2059.54	0.29	0.902							189371	2257.86	0.467	0.918
			331132	3147.8	0.42	0.937							289107	2990.96	0.406	0.938
			372169	3973.02	0.296	0.814							251503	2857.74	0.387	0.928
			191330	2187.31	0.503	0.952							340536	2577.37	0.644	0.969
			76581.6	1505.83	0.424	0.917						204d	390652	3669.51	0.365	0.926
		205a	168166	2052.11	0.502	0.957							372972	3264.65	0.44	0.956
			1.14959e+06	11572.2	0.108	0.553							273286	2785.11	0.443	0.899
			172882	2191.95	0.452	0.958							173732	2400.27	0.379	0.929
			180192	2470.89	0.371	0.868							514162	5212.87	0.238	0.908
			188079	2908.34	0.279	0.91							356914	3200.82	0.438	0.944
			98317.9	1515.42	0.538	0.925							177326	2058.08	0.526	0.96
			90490.5	1604.53	0.442	0.944						204e	226231	2256.87	0.558	0.962
			116692	1618.53	0.56	0.948							74396	1222.24	0.626	0.92
			173299	2532.98	0.339	0.921							222808	2214.57	0.571	0.955
		205b	135881	3295.19	0.157	0.921						204f	325418	3381.66	0.358	0.934
			251342	5380.29	0.109	0.913							303218	4831.69	0.163	0.935
			45114.5	1876.06	0.161	0.888						205a	378981	2845.79	0.588	0.961
			191342	5183.75	0.089	0.889							358379	2831.94	0.562	0.968
			249130	5027.6	0.124	0.932						same as f	111495	1528.44	0.6	0.964
			112123	3738.57	0.101	0.865							402563	3587.12	0.393	0.955
			120393	3484.81	0.125	0.894							237700	2505.72	0.476	0.931
			218982	5495.94	0.091	0.916							147808	1768.23	0.594	0.964
			589465	9525.24	0.082	0.761							273578	3070.65	0.365	0.944
			120649	2377.77	0.268	0.939							79608	1254.86	0.635	0.96
			114113	2427.74	0.243	0.934							586695	3904.45	0.484	0.962
			135062	2997.67	0.189	0.932							1.03593e+06	7842.5	0.212	0.832
			66344.6	1773.86	0.265	0.931							158470	1795.36	0.618	0.958
			116506	3206.86	0.142	0.926							328552	3532.82	0.331	0.934
			33607.2	1818.66	0.128	0.876							47117.7	1071.17	0.516	0.939
			83934.9	1882.53	0.298	0.937							50087.2	1046.05	0.575	0.933
			39353.3	1792.75	0.154	0.875							234720	2704.94	0.403	0.944
		205c	268913	2443.4	0.566	0.951							273609	2076.09	0.798	0.975
			350248	2699.17	0.604	0.869							479099	3147.3	0.608	0.94
			189336	2075.63	0.552	0.944							64556.3	982.526	0.84	0.985
			82557.5	1085.41	0.881	0.986						205b	368933	2953.95	0.531	0.965
			98373.2	1154.47	0.928	0.987							1.07009e+06	7476.99	0.241	0.727
			94296.1	1173.47	0.861	0.974							337271	3093.39	0.443	0.939
			83417.1	1139.36	0.808	0.971							350140	4297.02	0.238	0.801
		205d	108732	1944.75	0.361	0.921							153446	1657.01	0.702	0.972
			137859	1797.68	0.536	0.943							291426	2886.99	0.439	0.95
			128378	2060.86	0.38	0.917							122586	1747.13	0.505	0.948
			72204	1295.74	0.54	0.96							481849	2984.98	0.68	0.966
			139193	2047.97	0.417	0.926							48073.5	846.887	0.842	0.966
			257923	3328.26	0.293	0.86						205c	183166	2101.55	0.521	0.952
			81507.2	1882.91	0.289	0.867							554915	4271.07	0.382	0.911
			203646	2031.46	0.62	0.953							480817	4018.4	0.374	0.846
			140076	1728.19	0.589	0.953							641280	3821.95	0.552	0.959
		100a	414419	3414.94	0.447	0.963							148135	2347.6	0.338	0.923
			444267	3522.09	0.45	0.937							238108	2370.24	0.533	0.956
			482180	3998.72	0.379	0.96							399272	2956.5	0.574	0.972
			293381	3055.43	0.395	0.946							183406	1955.67	0.603	0.961
			291048	2870.18	0.444	0.955							361129	2423.12	0.773	0.982
			174007	2077.13	0.507	0.946							627986	3217.83	0.762	0.986
			619907	5433.44	0.264	0.886							284107	2139.63	0.78	0.99
			419223	3237.34	0.503	0.967							157831	1502.53	0.879	0.988
			420821	3155.68	0.531	0.973						205d	353304	2810.62	0.562	0.966
			268769	2795.75	0.432	0.96							485115	3374.33	0.535	0.966
			221994	3062.08	0.298	0.928							253329	2490.51	0.513	0.953
		100b	273131	2799.94	0.438	0.971							256421	2287.25	0.616	0.965
			526586	4599.47	0.313	0.931							365913	3127.33	0.47	0.951
			499589	6183.36	0.164	0.945							300431	2490.09	0.609	0.963
			151748	2263.11	0.372	0.96							441048	3114.53	0.571	0.975
			269616	3137.75	0.344	0.947							323216	2641.91	0.582	0.968
		100c	414059	4774.4	0.228	0.918							260295	2818.53	0.412	0.954
			308589	2876.89	0.469	0.954							477357	3465.4	0.5	0.963
			598115	5128.9	0.286	0.871						205e	328664	3329.62	0.373	0.929
			753429	5293.59	0.338	0.936							356718	2496.39	0.719	0.976
			427268	3707.98	0.391	0.95							423554	2861.78	0.65	0.972
			436054	3713.57	0.397	0.949							87371.5	1228.51	0.727	0.956
			609463	5589.71	0.245	0.887							233575	2196.37	0.608	0.961
			293853	3517.97	0.298	0.947							294799	2534.15	0.577	0.955
			151540	1638.31	0.709	0.965							231996	2431.82	0.493	0.949
		100d	479720	3439.46	0.51	0.958							227973	2580.57	0.43	0.931
			407126	2761.29	0.671	0.963							321049	3178.8	0.399	0.942
			69409.4	1224.81	0.581	0.938							71788.2	1074.25	0.782	0.965
			90376.5	1363.79	0.611	0.956						205g	732334	5204.2	0.34	0.862
			65580	1369.64	0.439	0.913							182243	2337.68	0.419	0.942
			199344	2662.17	0.353	0.92							585896	3747.19	0.524	0.959
			645597	4640.36	0.377	0.89							195857	2444.12	0.412	0.932
			226869	2201.24	0.588	0.962							318541	2724.51	0.539	0.951
			328912	3039	0.448	0.954							57230.2	1042.34	0.662	0.947
			312885	3214.3	0.381	0.941							71135.6	1245.73	0.576	0.94
			263193	2439.76	0.556	0.951						107a	365750	2811.75	0.581	0.951
			250559	2267.7	0.612	0.968							365473	2942.08	0.531	0.95
			351784	2510.17	0.702	0.975							275210	2377.5	0.612	0.954
			129305	1625.21	0.615	0.949							143432	1858.12	0.522	0.938
			323183	3099.79	0.423	0.924							412333	3250.66	0.49	0.972
			354472	3478.84	0.368	0.944							581767	4841.08	0.312	0.838
			566619	5703.74	0.219	0.71							310605	3532.85	0.313	0.878
			266616	2553.68	0.514	0.962							217898	2174.78	0.579	0.946
			665909	3977.89	0.529	0.953							446229	3318.96	0.509	0.936
		100e	418192	4355.15	0.277	0.874							201269	2052.23	0.601	0.958
			855135	4656.76	0.496	0.929							167115	1954.81	0.55	0.958
			335544	2168.77	0.896	0.984							204438	2329.83	0.473	0.944
			310926	3538.59	0.312	0.945							407875	3797.26	0.355	0.916
			396575	2947.43	0.574	0.964							69797.6	1651.9	0.321	0.855
			420345	3145.05	0.534	0.952							54400.5	1206.49	0.47	0.897
			81750.6	1631.16	0.386	0.906							551202	4771.32	0.304	0.868
			289999	2519.75	0.574	0.968							248654	2434.31	0.527	0.946
			403961	2614.13	0.743	0.976							264442	2783.67	0.429	0.944
			607631	4321.88	0.409	0.951							495188	5379.26	0.215	0.843
			643752	4914.08	0.335	0.943							223157	3035.16	0.304	0.894
			428351	3516.04	0.435	0.956							192335	2065.73	0.566	0.942
		100f	112534	2257.57	0.277	0.932							134011	1962.31	0.437	0.917
			1.46173e+06	10376.1	0.171	0.702							379247	3327.88	0.43	0.952
			396268	2938.39	0.577	0.973							152319	1858.43	0.554	0.938
			75808.2	1786.8	0.298	0.934							324265	4659.78	0.188	0.868
			398912	3903.04	0.329	0.963							302482	2345.99	0.691	0.964
			262781	2484.04	0.535	0.961							119769	1551.64	0.625	0.955
			50361.9	1454.96	0.299	0.899							518499	3311.39	0.594	0.944
			623821	6446.95	0.189	0.827							143585	1466.23	0.839	0.983
			68967.9	1358.08	0.47	0.935							69177.1	959.338	0.945	0.976
			90579.9	1569.78	0.462	0.941							189204	1803.51	0.731	0.956
			858964	5473.09	0.36	0.95							145962	1569.36	0.745	0.972
			464383	4175.3	0.335	0.955							71735.3	1046.53	0.823	0.978
			109007	1743.69	0.451	0.942						107b	261797	3037.28	0.357	0.892
		100g	340718	2535.63	0.666	0.963							232773	2067.04	0.685	0.965
			280133	2966.97	0.4	0.933							315439	2869.08	0.482	0.916
			221874	2230.03	0.561	0.947							112812	1763.19	0.456	0.938
			203298	1946.69	0.674	0.972							79931.6	1268.66	0.624	0.942
			126334	1756.77	0.514	0.905							213652	2151.84	0.58	0.962
			443921	4357.18	0.294	0.915							144229	1856.94	0.526	0.952
			294686	2756.24	0.487	0.962							212793	2128.1	0.59	0.952
			88759.5	1530.23	0.476	0.917							196221	2095.96	0.561	0.945
			98809	2112.37	0.278	0.864							288721	2812.22	0.459	0.911
			360489	3368.9	0.399	0.949							155059	2388.66	0.342	0.926
			129771	1499.58	0.725	0.971							411504	4088.34	0.309	0.93
			217216	2206.68	0.561	0.948							142158	1993.06	0.45	0.934
			229359	2079.61	0.666	0.96							665244	6515.78	0.197	0.916
			88819	1268.19	0.694	0.975							155010	1666.34	0.702	0.977
			602100	3944.5	0.486	0.969							703730	6371.04	0.218	0.675
		102a	185123	1873.89	0.662	0.979							350859	4203.06	0.25	0.909
			124382	1383.48	0.817	0.981							160254	1924.49	0.544	0.957
			68977.2	1089.11	0.731	0.97							566729	3949.82	0.456	0.967
			270578	3474.41	0.282	0.945							376641	3218.86	0.457	0.941
			139345	1968.14	0.452	0.951							226494	2611.83	0.417	0.932
			250463	2518.48	0.496	0.969							343643	2694.98	0.595	0.97
			130854	2113.26	0.368	0.934						107c	745059	6098.24	0.252	0.655
			216941	2622.39	0.396	0.949							141123	1813.64	0.539	0.952
			106500	1749.79	0.437	0.96							93837.9	1974.57	0.302	0.886
			56526	893.245	0.89	0.976							280137	2884.19	0.423	0.88
			171785	2243.54	0.429	0.953							232510	2198.18	0.605	0.949
			187545	2674.2	0.33	0.953							247061	2377.86	0.549	0.953
			104258	1514.21	0.571	0.946							166816	1814.45	0.637	0.963
			66690.2	1271.87	0.518	0.938							156338	1909.9	0.539	0.929
			163594	1742.3	0.677	0.973							233691	2632.1	0.424	0.923
			197191	2260	0.485	0.949							131582	1668.43	0.594	0.948
			192662	1715.81	0.822	0.982							202832	2286	0.488	0.944
			118279	2654.05	0.211	0.817							223691	2361.57	0.504	0.954
		102b	366569	2903.96	0.546	0.963							198652	2755.79	0.329	0.925
			102447	1628.77	0.485	0.931							121895	1480.22	0.699	0.953
			146579	2002.02	0.46	0.927							168633	1923.55	0.573	0.953
			147304	2278.49	0.357	0.893							124629	1796.33	0.485	0.923
			73756.2	1244.01	0.599	0.94							116357	1543.43	0.614	0.946
			203058	1965.25	0.661	0.969							237393	3440.98	0.252	0.865
			189138	2151.99	0.513	0.952							158516	1753.6	0.648	0.963
			355278	2976.57	0.504	0.953							111631	1444.55	0.672	0.957
			89344.4	1628.59	0.423	0.96							177354	1946.28	0.588	0.955
			274612	3288.63	0.319	0.947							276484	2845.88	0.429	0.94
			137829	1782.79	0.545	0.957							194785	2081.45	0.565	0.942
			69571.3	1011.93	0.854	0.978							154580	2487.53	0.314	0.894
		102c	231150	2257.14	0.57	0.974							122539	1541.02	0.648	0.957
			280750	3148.07	0.356	0.928							137109	1946.15	0.455	0.936
			197290	2464.97	0.408	0.944							207041	2246.8	0.515	0.952
			190168	2065.09	0.56	0.957							147197	2109.17	0.416	0.938
			54180.9	1078.02	0.586	0.962							201523	2206.89	0.52	0.942
			51888	1366.01	0.349	0.914							384932	4617.21	0.227	0.773
			192547	2170.84	0.513	0.965							150078	1769.63	0.602	0.962
		102d	397041	5066.03	0.194	0.916							164326	2571.69	0.312	0.874
			157120	2659.53	0.279	0.953							155107	1922.79	0.527	0.951
			125289	1703.13	0.543	0.97							249375	2758.43	0.412	0.923
			139701	1939.19	0.467	0.963							178320	3211.93	0.217	0.884
			194678	2272.12	0.474	0.959							268623	3458.01	0.282	0.919
			84581.2	1383.7	0.555	0.961							343164	4272.57	0.236	0.876
			87421.9	1183.4	0.784	0.978							165732	1993.11	0.524	0.947
			59309.3	1492.45	0.335	0.947							94072.3	1331.48	0.667	0.955
			274283	3451.15	0.289	0.952							448047	4361.71	0.296	0.9
			330898	3991.04	0.261	0.918						107d	160117	1720.2	0.68	0.952
			154812	2357.76	0.35	0.941							422166	3896.48	0.349	0.898
			137347	1896.18	0.48	0.969							250239	2361.43	0.564	0.959
			112227	1865.48	0.405	0.96							239500	2561.45	0.459	0.948
			59360	1125.48	0.589	0.962							155870	1549.22	0.816	0.98
			212741	1832.23	0.796	0.982							461145	6608.37	0.133	0.811
			83587	1093.89	0.878	0.983							217733	3432.39	0.232	0.864
			125984	1389.83	0.82	0.979							374012	4956.36	0.191	0.819
		102e	241280	3169.93	0.302	0.914							243831	3617.44	0.234	0.871
			325608	3388.01	0.356	0.95							857902	8193.04	0.161	0.734
			763174	5384.58	0.331	0.921							565703	5621.43	0.225	0.883
			203925	2117.91	0.571	0.951							141237	2087.68	0.407	0.93
			221527	2736.05	0.372	0.939							217575	2185.47	0.572	0.956
			234412	2362.44	0.528	0.961							346732	3342.82	0.39	0.924
			113759	1838.81	0.423	0.943							167372	2084.1	0.484	0.947
			148065	1942.6	0.493	0.942							341534	2748.14	0.568	0.965
			421060	3744.65	0.377	0.949							263595	2840.07	0.411	0.914
			206264	2265.62	0.505	0.959							262980	2775.41	0.429	0.939
			180556	2230.81	0.456	0.954							154016	2336.47	0.355	0.912
			197777	2544.99	0.384	0.943							139719	2052.54	0.417	0.919
			105212	1448.73	0.63	0.955							117319	1440.22	0.711	0.955
			147741	1956.75	0.485	0.953						107e	914363	7644.65	0.197	0.699
			171085	2356.26	0.387	0.919							81506.7	1573.84	0.414	0.911
			132320	1825.29	0.499	0.957							56051.6	1090.27	0.593	0.927
			156273	1938.55	0.523	0.954							30549.9	783.959	0.625	0.917
			157541	1867.93	0.567	0.957							30168	741.539	0.689	0.945
			55327.3	1253.11	0.443	0.926							246085	3582.35	0.241	0.715
		102f	347212	3348.73	0.389	0.917							618309	4428.19	0.396	0.925
			291793	3014.21	0.404	0.943							144786	1610.26	0.702	0.962
			214314	2198.13	0.557	0.954							185656	2046.61	0.557	0.942
			232768	3439.93	0.247	0.816							636331	5672.33	0.249	0.835
			905481	7644.23	0.195	0.803							418952	5578.3	0.169	0.763
			390472	3481	0.405	0.94							224039	3740.03	0.201	0.807
			699832	4565.66	0.422	0.952							468056	3002.16	0.653	0.969
			771401	6010.9	0.268	0.844							120504	1407.47	0.764	0.96
			410108	3564.14	0.406	0.946							142467	2162.66	0.383	0.918
			406100	3024.26	0.558	0.969							221580	2321.05	0.517	0.946
			264914	3420.86	0.284	0.932							85828.4	1120.13	0.86	0.967
			532105	6057.54	0.182	0.876							529174	3076.26	0.703	0.871
		102g	151317	2040.57	0.457	0.961							138564	1367.41	0.931	0.984
			94706.2	2441.26	0.2	0.916							130247	1391.28	0.846	0.968
			146041	3140.94	0.186	0.94							289879	2229.5	0.733	0.967
			79493.3	1586.69	0.397	0.951							90811.3	1166.71	0.838	0.972
											mouse:	6565c
												100g
													258086	2970.15	0.368	0.947
	mouse:	6565b											499142	3672.91	0.465	0.966
		100a	277221	2785.85	0.449	0.952							415116	3511.52	0.423	0.962
			292051	2827.05	0.459	0.955							437162	3936.05	0.355	0.942
			391472	3622.84	0.375	0.948							187509	2417.63	0.403	0.922
			404737	3016.72	0.559	0.966							281434	2699.88	0.485	0.959
			95909.1	1636.47	0.45	0.934							355720	3150.79	0.45	0.96
			396043	3892.73	0.328	0.953							217783	2853.05	0.336	0.921
			248187	2338.45	0.57	0.971							130660	2264.96	0.32	0.934
			237082	2322.01	0.553	0.959							202053	2845.36	0.314	0.87
			428383	2929.2	0.627	0.972							282720	3179.51	0.351	0.927
			299385	2936.23	0.436	0.959							163321	1869.36	0.587	0.957
			307924	2921.17	0.453	0.905							557502	5662.26	0.219	0.816
			166627	1910.85	0.573	0.966							161719	3596.26	0.157	0.89
			281834	2537.59	0.55	0.97						100h	396664	4087.05	0.298	0.915
			382288	3362.51	0.425	0.952							415547	3373.04	0.459	0.962
			681431	5471.95	0.286	0.9							157611	2009.42	0.491	0.956
			360852	2870.3	0.55	0.971							197213	2131.67	0.545	0.959
			484075	3455.53	0.509	0.969							185277	1952.29	0.611	0.961
			211147	2231.62	0.533	0.965							707431	4454.22	0.448	0.963
			555868	3383.66	0.61	0.974							532193	3465.5	0.557	0.968
			284189	2363.7	0.639	0.973						100i	357777	2762.75	0.589	0.967
			398972	3550.34	0.398	0.867							882027	5977.77	0.31	0.897
			468084	3598.06	0.454	0.95							247697	2363.39	0.557	0.961
		100b	283140	3056.98	0.381	0.949							252446	3079.09	0.335	0.939
			527793	6823.98	0.142	0.609							297519	2822.9	0.469	0.962
		100c	257497	2786.16	0.417	0.912							338238	3689.87	0.312	0.944
			211331	2705.53	0.363	0.931							913808	6774.23	0.25	0.837
			324644	2467.36	0.67	0.964							120961	1553.52	0.63	0.963
			286838	2224.06	0.729	0.966							927686	6373.94	0.287	0.684
			316507	2642.87	0.569	0.964							306288	2355.25	0.694	0.977
			243796	2118.82	0.682	0.966							328719	2957.44	0.472	0.959
			662243	3841.6	0.564	0.972							306558	3491.97	0.316	0.819
			302730	3717.95	0.275	0.888							361635	3082.1	0.478	0.965
		100d	228720	2250.09	0.568	0.947							221592	2726.28	0.375	0.937
			918615	4770.94	0.507	0.947							232852	2234.04	0.586	0.968
			309740	2652.61	0.553	0.949							209185	2402.67	0.455	0.96
			366960	3079.18	0.486	0.948							293901	2822.63	0.464	0.965
			150394	2052.99	0.448	0.942							820544	5216.88	0.379	0.925
			189301	2047.62	0.567	0.946						100a	245910	2494.93	0.496	0.957
			120140	1915.89	0.411	0.935							280628	2454.9	0.585	0.97
			217363	1925.53	0.737	0.967							451967	3290.86	0.524	0.97
			313170	2588.17	0.587	0.963							185447	2114.45	0.521	0.962
			574806	3894.19	0.476	0.884							208004	2247.01	0.518	0.953
		100e	142683	1859.09	0.519	0.965						100b	800179	4833.35	0.43	0.94
			569429	3742.32	0.511	0.886							240445	2408.46	0.521	0.95
			231323	2265.06	0.567	0.961							351641	2876.64	0.534	0.97
			657612	4390.8	0.429	0.949							267205	2633.85	0.484	0.969
			144996	1615.62	0.698	0.964							214380	2360.46	0.484	0.955
			439559	3099.14	0.575	0.973							201432	1855.43	0.735	0.971
			354649	2787.93	0.573	0.966							419811	3501.73	0.43	0.93
			365134	3131.27	0.468	0.946							473212	3583.69	0.463	0.937
			394296	2718.67	0.67	0.97							367216	4151.69	0.268	0.929
			570500	3241.43	0.682	0.976							391209	2813.59	0.621	0.979
			100616	1551.33	0.525	0.929							165063	1801.38	0.639	0.968
			233732	2231.68	0.59	0.956							167935	1764.59	0.678	0.964
			186851	1732.1	0.783	0.98							762793	5143.64	0.362	0.932
			428973	3048.82	0.58	0.924							335951	2752.04	0.557	0.971
			846142	5096.02	0.409	0.808						100c	220305	2216.27	0.564	0.966
			480912	3247.67	0.573	0.97							429655	3458	0.452	0.956
		100f	254398	2214.15	0.652	0.967							382035	2881.51	0.578	0.976
			270899	2127.74	0.752	0.971							199531	2247.1	0.497	0.965
			235102	2015.9	0.727	0.969							681556	5220.92	0.314	0.941
			378221	2915.51	0.559	0.966							525011	4885.2	0.276	0.907
			312617	2340.24	0.717	0.969							235770	2611.93	0.434	0.958
			397878	3677.22	0.37	0.922						100d	606534	6016.42	0.211	0.795
			366508	3356.91	0.409	0.946							382410	2955.44	0.55	0.967
			469747	3170.99	0.587	0.963							312298	4002.24	0.245	0.782
			210053	2203.18	0.544	0.94							85256.4	1397.82	0.548	0.957
			185912	1977.22	0.598	0.957							263997	3209.2	0.322	0.949
			301700	2290.18	0.723	0.975							279787	2811.42	0.445	0.945
			156374	1793.35	0.611	0.961							386534	3539.58	0.388	0.943
			189047	2448.49	0.396	0.929							282445	2653.1	0.504	0.964
			305926	2835.84	0.478	0.949							425872	3551.86	0.424	0.917
			95081.6	1336.25	0.669	0.951						100e	443929	3522.36	0.45	0.925
			312236	2477.24	0.639	0.967							303250	3430.51	0.324	0.925
			809117	7090.57	0.202	0.774							334570	2423.94	0.716	0.974
			120719	1866.8	0.435	0.901							709678	4205.98	0.504	0.975
			227046	2252.05	0.563	0.949							245164	2325.51	0.57	0.958
			149734	2009.04	0.466	0.945							419701	3848.58	0.356	0.872
			532115	3818.18	0.459	0.949							156144	1978.76	0.501	0.939
		100g	321078	2375.73	0.715	0.977							530632	3224.27	0.641	0.978
			169467	2197.96	0.441	0.937							294486	2446.68	0.618	0.973
			197990	2049.48	0.592	0.957							471010	4143.36	0.345	0.926
			156988	1984.46	0.501	0.938							334054	2910.13	0.496	0.967
			74968.6	1385.89	0.49	0.923							245164	2640.95	0.442	0.954
			245800	2495.86	0.496	0.957							250239	2270.82	0.61	0.971
			224525	2388.66	0.495	0.957							348253	3184.52	0.432	0.956
			320423	3053.06	0.432	0.947							204726	2380.62	0.454	0.956
			283145	2862.96	0.434	0.958							223163	2343.78	0.511	0.958
			385201	3534.23	0.388	0.958							217913	2632.9	0.395	0.95
			103822	1904.98	0.36	0.907							307193	2567.77	0.585	0.968
			194252	2119.33	0.543	0.957						100f	171839	2080.92	0.499	0.952
			202774	2180.21	0.536	0.955							470649	3172.45	0.588	0.972
			244927	2217.15	0.626	0.971							361035	2915.06	0.534	0.963
		100h	1.05997e+06	6932.26	0.277	0.909							231901	2547.12	0.449	0.956
			587442	4299.81	0.399	0.934							448678	3175.65	0.559	0.972
			235746	1999.1	0.741	0.975							284957	2631.63	0.517	0.96
			197584	1845.9	0.729	0.972							219620	2188.26	0.576	0.964
			403031	3233.45	0.484	0.961							153687	2004.58	0.481	0.946
			119004	1605.93	0.58	0.94							403600	3199.48	0.495	0.963
			233727	2055.57	0.695	0.971							191633	2255.6	0.473	0.96
			352001	2518.8	0.697	0.981							250074	2308.3	0.59	0.969
			83901.5	1512.34	0.461	0.916							233393	2701.64	0.402	0.95
			166393	1711.53	0.714	0.97						101a	455820	2957.03	0.655	0.972
		100i	764254	5565.54	0.31	0.929							266193	2195.87	0.694	0.974
			446889	3057.11	0.601	0.972							237950	2107.5	0.673	0.978
			171501	2027.96	0.524	0.941							241876	2580	0.457	0.969
		j=a	334667	2618.2	0.614	0.966							194685	2052.96	0.58	0.961
													618422	4819.42	0.335	0.956
		300a	617606	4246.85	0.43	0.917							112766	1766.47	0.454	0.927
			1.03647e+06	7675.07	0.221	0.757							228509	3113.8	0.296	0.936
			464306	3366.01	0.515	0.965							922480	6548.34	0.27	0.788
			865678	5670.32	0.338	0.946							628019	5495.31	0.261	0.888
			200106	2059.22	0.593	0.944							347614	3587.97	0.339	0.947
			689807	5048.56	0.34	0.93							251946	2160.32	0.678	0.976
			453773	3547.01	0.453	0.95							392573	3286.06	0.457	0.964
			468237	3357.76	0.522	0.96							297372	3335.98	0.336	0.955
			428532	3222	0.519	0.967							390763	4213.57	0.277	0.952
			581528	3663.05	0.545	0.971							397650	2770.29	0.651	0.975
			831737	4532.16	0.509	0.914							737764	4336.77	0.493	0.967
			523144	5020.16	0.261	0.899							390185	2862.43	0.598	0.969
			318454	3078.57	0.422	0.952							669624	4502.52	0.415	0.958
		300b	506407	3245.82	0.604	0.966							445630	3063.55	0.597	0.966
			1.22897e+06	7533.95	0.272	0.863							116200	1662.64	0.528	0.933
			245267	2525.3	0.483	0.943							635540	4517.56	0.391	0.965
			499851	3780.16	0.44	0.933							560171	5088.77	0.272	0.943
			376624	3383.2	0.413	0.942							169961	1807.32	0.654	0.972
			452697	3165.78	0.568	0.972						101b	340214	3367.55	0.377	0.949
			1.38104e+06	6833.51	0.372	0.838							209515	4015.62	0.163	0.923
			809421	4912.16	0.422	0.959							777107	8090.22	0.149	0.842
			342230	2867.98	0.523	0.968							240960	3288.45	0.28	0.956
			595290	4220.8	0.42	0.954							201317	3965.13	0.161	0.928
			847681	4778.35	0.467	0.841							231851	4935.15	0.12	0.912
			628144	3604.59	0.608	0.978							83059.3	2929.82	0.122	0.888
			285909	2882.27	0.432	0.952							247586	3830.59	0.212	0.936
			358075	3131.56	0.459	0.961							255744	4609.65	0.151	0.938
			467749	4240.9	0.327	0.889							1.05601e+06	12922.1	0.079	0.829
			560836	5175.29	0.263	0.914							519836	7687.57	0.111	0.902
			287827	2762.59	0.474	0.954						101c	74351	2679.34	0.13	0.902
			258520	2678.03	0.453	0.933							188100	3026.85	0.258	0.955
		300c	202861	1953.01	0.668	0.962							227177	4674.4	0.131	0.939
			398408	2923.34	0.586	0.964							292614	4707.31	0.166	0.945
			671666	5048.59	0.331	0.85							934397	9841.03	0.121	0.878
			442712	5209.11	0.205	0.906							288075	3209.94	0.351	0.972
			611493	4218.2	0.432	0.94							285553	4004.59	0.224	0.963
			540433	3628.83	0.516	0.967							442698	5448.07	0.187	0.946
			411536	3974.09	0.327	0.922							282184	3579.15	0.277	0.96
			1.06719e+06	7415.9	0.244	0.828							261490	4991.06	0.132	0.929
			130800	1949.2	0.433	0.929							302354	3542.81	0.303	0.968
			391507	2769.56	0.641	0.97							277980	3985.61	0.22	0.947
			332490	2748.66	0.553	0.911							751292	9478.13	0.105	0.791
			145358	1614.81	0.7	0.966							274347	3723.24	0.249	0.957
			178895	2043.04	0.539	0.961							486344	5375.57	0.211	0.961
			547468	3419.29	0.588	0.966							388441	4467.67	0.245	0.961
			507354	4097.41	0.38	0.939							379863	4136.88	0.279	0.965
			180549	2000.47	0.567	0.932							302524	4129.88	0.223	0.959
			221804	2189.34	0.582	0.94							733345	7787.31	0.152	0.925
			197241	1892.19	0.692	0.963							468908	8141.57	0.089	0.922
			161098	2003.18	0.504	0.941							440260	7565.18	0.097	0.874
		300d	540383	3795.54	0.471	0.961							620152	8585.04	0.106	0.939
			364920	3031.16	0.499	0.965						101d	250314	5822.35	0.093	0.898
			323970	2580.98	0.611	0.972							239774	2419.58	0.515	0.951
			405513	2944.3	0.588	0.974							1.03251e+06	6271.01	0.33	0.86
			430191	3123.53	0.554	0.961							744881	5700.18	0.288	0.785
			167999	1681.87	0.746	0.978							156635	1637.86	0.734	0.968
			453967	3535.68	0.456	0.944							709307	4380.6	0.464	0.915
			48738.4	942.576	0.689	0.966						101e	749511	4301.68	0.509	0.948
			505834	3320.03	0.577	0.967							126055	1593.75	0.624	0.958
			243632	2568.95	0.464	0.952							41099.2	1113	0.417	0.903
			366575	3089.78	0.483	0.958							440165	3098.37	0.576	0.962
			323706	2520.5	0.64	0.963							237797	2706.53	0.408	0.955
			305863	2517.49	0.606	0.966							271279	2461.79	0.563	0.963
			234544	2427.66	0.5	0.959							360890	4177.49	0.26	0.939
			208416	1888.94	0.734	0.976							533510	3895.72	0.442	0.955
			238007	2380.22	0.528	0.955							565255	4152.57	0.412	0.934
			727684	5885.2	0.264	0.84							1.09621e+06	6747.2	0.303	0.817
		300e	354313	2900.35	0.529	0.972							348228	2537.89	0.679	0.974
			413898	2668.81	0.73	0.983						101f	171088	1877.95	0.61	0.964
			180320	1781.84	0.714	0.977							403909	3575.77	0.397	0.958
			178342	1738.19	0.742	0.979							260582	2348.94	0.593	0.97
			305525	3215.33	0.371	0.887							255636	2735.88	0.429	0.947
			413066	2868.13	0.631	0.926							560764	3426.2	0.6	0.974
			269586	2304.14	0.638	0.976							954800	6252.68	0.307	0.915
			313586	2660.7	0.557	0.976							489940	3535.73	0.492	0.969
			487723	3406.94	0.528	0.962							290399	2871.72	0.443	0.964
			448053	3032.52	0.612	0.975							686456	4680.82	0.394	0.965
			365578	2999.16	0.511	0.97							1.9844e+06	10501.7	0.226	0.653
			723498	5128.91	0.346	0.755						101g	492786	3872.17	0.413	0.961
			400500	2789.49	0.647	0.978							322352	3198.77	0.396	0.945
			450031	3680.9	0.417	0.943							216981	2279.68	0.525	0.964
			153315	1687.73	0.676	0.97							59396.9	1127.22	0.587	0.951
			315908	3149.99	0.4	0.88							203744	2116.15	0.572	0.968
			293592	2542.26	0.571	0.97							410671	3212.29	0.5	0.951
			313073	2869.23	0.478	0.97							445862	3309.27	0.512	0.876
			244440	2155.1	0.661	0.973							225030	1809.89	0.863	0.986
			86555.3	1399.13	0.556	0.935							159143	1547.17	0.835	0.98
			262491	2517.77	0.52	0.966							270687	2741.26	0.453	0.954
			453514	3695.43	0.417	0.939							252690	2019.2	0.779	0.982
			150774	1621.8	0.72	0.962							212728	2483.2	0.434	0.946
			538554	4705.48	0.306	0.871							235682	2013.14	0.731	0.98
			387845	3251.29	0.461	0.952							340697	2835.57	0.532	0.947
		300f	496049	4186.85	0.356	0.819							633594	3356.35	0.707	0.985
			264579	2498.36	0.533	0.969							285437	2499.96	0.574	0.97
			107427	1662.98	0.488	0.955						101h	265549	2019.71	0.818	0.981
			829415	6357.75	0.258	0.812							291590	2310.2	0.687	0.975
			328000	3201.36	0.402	0.934							304138	2302.37	0.721	0.977
			926459	5703.06	0.358	0.841							299579	2369.67	0.67	0.978
			346012	2593.83	0.646	0.97							615250	4286.22	0.421	0.961
			381467	2584.98	0.717	0.974							388883	2739.43	0.651	0.983
			221695	2019.23	0.683	0.97							208797	1812.7	0.799	0.983
			428437	3734.89	0.386	0.951							193026	1758.8	0.784	0.98
			607586	3702.78	0.557	0.941							116456	1747.89	0.479	0.939
			181471	1744.69	0.749	0.975							433454	3387.21	0.475	0.949
			274140	2465.39	0.567	0.96							338912	2879.6	0.514	0.972
			371477	3337.62	0.419	0.92							153678	2036.84	0.465	0.952
			231899	2056.74	0.689	0.974							179588	1803.15	0.694	0.972
			104687	1864.7	0.378	0.909						101i	159872	1665.94	0.724	0.972
			222910	2703.83	0.383	0.929							310820	2687.94	0.541	0.968
		300g	276965	2372.32	0.618	0.969							141638	1580.29	0.713	0.963
			112798	1846.75	0.416	0.954							111193	1356.02	0.76	0.965
			415592	3550.88	0.414	0.959							486788	3451.75	0.513	0.968
			793218	7299.05	0.187	0.896							193092	2096.22	0.552	0.963
			243099	2228.51	0.615	0.979							424601	3737	0.382	0.962
			107188	1895.95	0.375	0.91							871534	5797.95	0.326	0.944
			296043	2801.86	0.474	0.963						102a	377109	3450.89	0.398	0.953
			84891.2	1392.68	0.55	0.951							494878	3948.91	0.399	0.959
			552231	3649.97	0.521	0.956							844667	4861.3	0.449	0.939
			920036	6323.39	0.289	0.858							288619	2069.72	0.847	0.985
			269237	3604.62	0.26	0.889							325639	2328.8	0.755	0.979
			128468	1913.71	0.441	0.931							243020	2338.81	0.558	0.973
		300h	774389	6049.22	0.266	0.861							395981	3065.34	0.53	0.971
			307194	2430	0.654	0.978							936110	6901.86	0.247	0.797
			199214	2022.61	0.612	0.969							297333	2324.05	0.692	0.982
			196473	2004.88	0.614	0.977							346974	2567.34	0.662	0.978
			423569	3183.05	0.525	0.964							513328	3512.52	0.523	0.971
			734684	4420.61	0.472	0.975							331643	2375.83	0.738	0.981
			324000	2711.17	0.554	0.97							180734	1681.27	0.803	0.975
			195656	1986.43	0.623	0.97							353017	2418.9	0.758	0.979
			407147	3285.38	0.474	0.965							196130	2082.4	0.568	0.972
			771365	5026.25	0.384	0.963							49196.8	1127.42	0.486	0.932
			425856	3078.21	0.565	0.968							259053	2020.93	0.797	0.981
			696294	5861.8	0.255	0.708						102b	226179	2074.69	0.66	0.979
			227708	2203.44	0.589	0.962							519726	5090.94	0.252	0.86
			562505	4520.63	0.346	0.878							866236	8778.06	0.141	0.748
			410585	3181.3	0.51	0.968							446224	2947.65	0.645	0.98
			356580	3015.75	0.493	0.965							133106	2001.69	0.417	0.951
			555853	3773.72	0.49	0.957							199378	2269.55	0.486	0.961
			592365	3875.15	0.496	0.981							439508	4888.63	0.231	0.79
		301a	469761	4554.61	0.285	0.792							529222	3668.04	0.494	0.972
			108717	1764.62	0.439	0.949							291150	2694.66	0.504	0.969
			213185	2668.19	0.376	0.913						102c	294538	3473.42	0.307	0.929
			356954	3098.23	0.467	0.943							618134	4423.58	0.397	0.923
			594458	4390.25	0.388	0.952							234928	2187.51	0.617	0.96
			532391	4037.51	0.41	0.926							202736	2851.64	0.313	0.961
			170311	1906	0.589	0.967							187640	1766.06	0.756	0.979
			260065	2666.62	0.46	0.954							350177	2608.65	0.647	0.981
			209727	2424.5	0.448	0.961							815529	5959.56	0.289	0.911
			159887	1978.83	0.513	0.951							52002	1055.45	0.587	0.933
			340775	3882.08	0.284	0.812							282406	2105.94	0.8	0.966
			239512	2246.33	0.596	0.967							284254	2539.31	0.554	0.973
			169797	1892.47	0.596	0.961							666459	4508.66	0.412	0.964
			219383	2040.56	0.662	0.964							267344	2143.86	0.731	0.982
			121627	1577.75	0.614	0.949							305111	2621.51	0.558	0.974
			440051	3183.67	0.546	0.973						102d	165816	3958.83	0.133	0.879
			197550	2047.28	0.592	0.964							349116	2502.55	0.701	0.983
		301b	701032	5422.79	0.3	0.886							347900	2476.94	0.713	0.976
			415248	4068.36	0.315	0.88							521420	3595.79	0.507	0.974
			241694	2180.89	0.639	0.967							281479	2347.03	0.642	0.974
			707818	5869.1	0.258	0.759							30901.2	873.724	0.509	0.922
			473683	3368.97	0.524	0.943							64841.8	1128.73	0.64	0.962
			333979	2635.95	0.604	0.963							75808.2	1427.67	0.467	0.954
			394392	3388.99	0.432	0.964							203813	2820.44	0.322	0.93
			409942	3523.08	0.415	0.94							248017	2463.23	0.514	0.928
			547702	4985.89	0.277	0.823							202527	2177.55	0.537	0.962
			293093	3203.9	0.359	0.93							545191	5394.07	0.235	0.843
			169194	1810.21	0.649	0.959							123485	1855.75	0.451	0.966
			188073	2177.07	0.499	0.95							330243	3637.59	0.314	0.936
			505625	3611.66	0.487	0.932							832021	4458.36	0.526	0.973
			212671	2180.8	0.562	0.954							185084	1796.63	0.721	0.977
			303547	2599.02	0.565	0.955						102e	23587	913.268	0.355	0.871
			169508	1865.54	0.612	0.959							188382	2165.78	0.505	0.965
			264853	2514.33	0.526	0.953							216264	2499.03	0.435	0.958
			115588	1628.07	0.548	0.946							375254	3167.81	0.47	0.962
			259472	2487.73	0.527	0.951							267792	2362.62	0.603	0.973
			206658	2009.44	0.643	0.964							325230	2515.21	0.646	0.978
			366759	2707.88	0.629	0.962							196862	2007.05	0.614	0.969
			118772	1728.55	0.5	0.933							86380.9	1233.13	0.714	0.963
			139594	1911.75	0.48	0.844						104a	386136	2843.51	0.6	0.92
		301c	691989	4567.53	0.417	0.937							272225	2603.57	0.505	0.947
			260573	2249.17	0.647	0.96							292003	2748.43	0.486	0.946
			262969	2679.47	0.46	0.926							317104	2920.47	0.467	0.956
			237235	2070.86	0.695	0.974							159937	1659.51	0.73	0.98
			957355	6047.96	0.329	0.747							202684	2076.39	0.591	0.962
			269850	3211.97	0.329	0.931							200286	1893.12	0.702	0.969
			168004	1707.76	0.724	0.971							825720	5344.34	0.363	0.93
			132528	1593.57	0.656	0.951							1.43049e+06	8135.65	0.272	0.743
			219388	2683.39	0.383	0.91							412239	2921.37	0.607	0.968
			349271	3197.53	0.429	0.941							871695	6615.02	0.25	0.879
			128692	1774.59	0.514	0.94							94678.2	1452.1	0.564	0.959
			671810	5402.35	0.289	0.904							396474	3279.04	0.463	0.944
			639758	4002.16	0.502	0.962							298608	2148.99	0.813	0.983
			240503	2203.57	0.622	0.966						104b	443645	2833.47	0.694	0.984
			353924	2565.23	0.676	0.97							196063	2235.2	0.493	0.964
			484659	3215.02	0.589	0.974							283230	2776.95	0.462	0.931
			461192	4803.2	0.251	0.914							175883	1875.22	0.629	0.97
			428068	3685.87	0.396	0.919							161706	1853.02	0.592	0.96
			227629	2623.15	0.416	0.941							329752	3020.06	0.454	0.972
			344607	3948.8	0.278	0.782							222963	2140.47	0.612	0.969
			308659	2449.57	0.646	0.953							211592	2632.24	0.384	0.922
		301e	1.06271e+06	6815.37	0.288	0.804							136218	1885.56	0.481	0.941
			583307	4513.78	0.36	0.95							172600	2140.26	0.473	0.96
			199782	2353.62	0.453	0.946							232018	2157.52	0.626	0.96
			271116	2567.27	0.517	0.949							544873	6096.03	0.184	0.699
			556705	5425.92	0.238	0.9						104c	383855	2960.17	0.55	0.954
			220185	2519.07	0.436	0.946							226669	2177.76	0.601	0.962
			868782	7211.18	0.21	0.6							214940	2488.01	0.436	0.946
			427231	3216.19	0.519	0.965							573629	5656.1	0.225	0.696
			178995	1808.14	0.688	0.963							396062	2930.28	0.58	0.971
			420560	3495.7	0.432	0.95							171942	2340.38	0.394	0.924
			293163	3189.5	0.362	0.781							689165	6900.27	0.182	0.88
			251121	2746.12	0.418	0.962							195449	2588.48	0.367	0.933
			493358	3832.71	0.422	0.961							299845	2847.54	0.465	0.959
			363112	2823.77	0.572	0.952							185611	2064.38	0.547	0.964
			246991	2310.62	0.581	0.966							120523	2101.98	0.343	0.933
			217111	2127.32	0.603	0.959							287071	2543.9	0.557	0.967
			121358	1612.2	0.587	0.953							585896	6346.04	0.183	0.617
			507289	3912.91	0.416	0.932							460712	4368.97	0.303	0.883
			175398	1932.33	0.59	0.945							236633	2887.44	0.357	0.934
		301f	208491	2682.18	0.364	0.926							249854	2017.89	0.771	0.985
			269093	2291.83	0.644	0.96							149023	1725.96	0.629	0.968
			705546	4558.74	0.427	0.91						104d	322925	3700.64	0.296	0.661
			228147	2567.36	0.435	0.898							432494	3220.79	0.524	0.974
			244091	2625.9	0.445	0.933							449753	4862.11	0.239	0.815
			176992	1843.85	0.654	0.96							771486	6174.73	0.254	0.882
			492880	3555.48	0.49	0.934							384529	3649.29	0.363	0.952
			189468	1984.47	0.605	0.95							259657	2606.36	0.48	0.96
			255670	2453.12	0.534	0.909							309764	2796.11	0.498	0.967
			567761	4190.28	0.406	0.93							802112	5151.84	0.38	0.893
			190435	2061.89	0.563	0.954							565460	4433.68	0.361	0.956
			135797	1973.63	0.438	0.945							443821	4078.91	0.335	0.946
			1.02888e+06	5785.4	0.386	0.849							530520	4045.1	0.407	0.962
			277817	2254.94	0.687	0.972							266786	2699.95	0.46	0.95
		301g	378448	3099.22	0.495	0.954							181388	1885.18	0.641	0.956
			805559	5219.92	0.372	0.956							135132	1791.14	0.529	0.912
			702826	4090.68	0.528	0.949							350540	2331.94	0.81	0.98
			468944	5288.32	0.211	0.692						104e	210079	1893.42	0.736	0.978
			708964	3529.64	0.715	0.976							250928	2450.38	0.525	0.971
			261405	2227.12	0.662	0.968							153757	1792.99	0.601	0.959
			584313	4044.64	0.449	0.953							158723	1979.67	0.509	0.949
			409693	2686.72	0.713	0.977							219032	2015.58	0.678	0.97
			380979	3576.79	0.374	0.897							178324	1776.01	0.71	0.969
			123515	1547.75	0.648	0.948							300833	3000.96	0.42	0.95
			303407	3097.23	0.397	0.835							168599	2450.57	0.353	0.89
		301h	814568	4382.49	0.533	0.953							613181	5900.27	0.221	0.724
			312620	3040.44	0.425	0.93							172302	1840.81	0.639	0.96
			635852	3811.34	0.55	0.965							298672	2606.27	0.553	0.966
		301i	999890	6615.38	0.287	0.947							356764	2983.3	0.504	0.962
			313551	3045.56	0.425	0.967							116970	1622.54	0.558	0.947
			780896	4578.95	0.468	0.929							328053	2777.04	0.535	0.967
			786721	4522.64	0.483	0.965							310390	3029.54	0.425	0.962
			267653	2355.91	0.606	0.97							86123.3	1351.8	0.592	0.966
			344398	2891.83	0.518	0.959							191162	2119.5	0.535	0.96
			225696	2121.06	0.63	0.964							296689	2770.22	0.486	0.958
			71931.8	1318.23	0.52	0.923							266506	2537.76	0.52	0.969
			511485	3532.22	0.515	0.96							117700	1746.08	0.485	0.949
			211640	2387.26	0.467	0.94							204042	2229.34	0.516	0.959
			583855	4879.55	0.308	0.805							336443	2569.01	0.641	0.968
			766044	4999.62	0.385	0.942						105a	182869	2218.01	0.467	0.966
		301j	422981	3587.42	0.413	0.944							433977	3648.36	0.41	0.961
			440480	3194.4	0.542	0.971							1.69655e+06	9768.55	0.223	0.765
			859993	5031.63	0.427	0.875							502324	4342.06	0.335	0.95
			489138	3699.92	0.449	0.909							376798	3282.7	0.439	0.945
			508729	3859.62	0.429	0.922							270971	2117.41	0.759	0.976
			326546	2609.44	0.603	0.967							277082	2522.07	0.547	0.951
			277852	2301.97	0.659	0.97							375325	3877.82	0.314	0.934
			592156	4440.44	0.377	0.808							1.01405e+06	5631.73	0.402	0.963
			264509	2393.07	0.58	0.965							696482	4882.78	0.367	0.963
			235765	2121.14	0.658	0.968							509545	3778.13	0.449	0.965
			171541	1821.98	0.649	0.968							121338	1747.12	0.5	0.951
			75235.2	1284.04	0.573	0.909							329618	3525.83	0.333	0.931
			59067.1	1163.96	0.548	0.934							266395	2208.28	0.686	0.974
			57985.9	1013.65	0.709	0.951							351916	3469.76	0.367	0.951
			211456	2272.89	0.514	0.945							247154	2228.39	0.625	0.974
		302a	407854	3307.88	0.468	0.951							630041	3545.67	0.63	0.982
			223523	2695.09	0.387	0.948							1.64596e+06	8361.35	0.296	0.834
			521649	4451.95	0.331	0.86						105b	525362	3492.62	0.541	0.968
			1.08202e+06	9469.33	0.152	0.9							230005	2611.57	0.424	0.942
			341647	3576.02	0.336	0.938							87081.6	1491.19	0.492	0.933
			834293	6526.02	0.246	0.858							222252	3623.22	0.213	0.939
			393440	4318.1	0.265	0.935							86497.9	1640.23	0.404	0.934
			289511	3049.48	0.391	0.94							484592	4926.84	0.251	0.946
			330601	2862.66	0.507	0.96							903807	5395.86	0.39	0.918
			774230	5005.34	0.388	0.962							1.00436e+06	5505.92	0.416	0.928
			132514	2035.92	0.402	0.933							389835	3400.02	0.424	0.945
			68229.8	1531.48	0.366	0.902							646973	3844.2	0.55	0.976
			545953	4369.48	0.359	0.924							86823.3	1358.95	0.591	0.955
			604014	3772.94	0.533	0.956							734163	6950.01	0.191	0.916
			828833	6023	0.287	0.752						105c	57489.7	1152.33	0.544	0.951
			147481	2101.04	0.42	0.938							1.14039e+06	7588.77	0.249	0.898
			181984	2125.38	0.506	0.956							1.06749e+06	8555.09	0.183	0.71
			351672	2929.79	0.515	0.97							295269	3011.49	0.409	0.964
			114143	1572.78	0.58	0.963							325579	3109.38	0.423	0.979
			504574	3550.6	0.503	0.973							313864	2787.83	0.507	0.976
			184052	2274.83	0.447	0.931							557025	3609.81	0.537	0.979
		302b	353665	3024.82	0.486	0.953							700517	4821.61	0.379	0.972
			284259	2185.3	0.748	0.975							998657	5683.4	0.389	0.969
			229946	2056.87	0.683	0.963							300847	2920.81	0.443	0.969
			333167	3460.62	0.35	0.944							441405	3194.22	0.544	0.977
			304115	3159.33	0.383	0.956							1.07032e+06	6497.75	0.319	0.971
			474654	3831.27	0.406	0.946							209143	2655.42	0.373	0.951
			347048	2807.46	0.553	0.965							71802.7	1460.89	0.423	0.942
			522521	4826.46	0.282	0.893							52386.4	1040.62	0.608	0.948
			242008	2196.77	0.63	0.972							137541	1727.38	0.579	0.968
			519237	3641.72	0.492	0.952							104855	1509.41	0.578	0.973
			604901	3810.86	0.523	0.952							392061	4014.14	0.306	0.971
		302c	319799	2923.66	0.47	0.96						105d	233967	2683.25	0.408	0.961
			293078	3154.96	0.37	0.938							528807	4320.91	0.356	0.942
			234315	2064.13	0.691	0.973							703735	5861.55	0.257	0.956
			489831	3486.31	0.506	0.966							965914	7693.03	0.205	0.903
			319465	2475.55	0.655	0.963							513197	3931.7	0.417	0.981
			507663	3126.36	0.653	0.972							305480	3348.06	0.342	0.955
			353052	2596.63	0.658	0.973							497639	6723.63	0.138	0.928
			147381	1930.89	0.497	0.947							631121	5268.42	0.286	0.974
		302d	281748	2714.61	0.48	0.947							597727	5262.43	0.271	0.973
			268355	2196.27	0.699	0.973							360382	2845.78	0.559	0.975
			212970	2025.9	0.652	0.975							160651	2174.18	0.427	0.965
			343077	2572.14	0.652	0.974							399835	3184.63	0.495	0.973
			415154	3764.29	0.368	0.882							266100	2495.44	0.537	0.979
			211012	2030.77	0.643	0.948							1.25294e+06	6259.4	0.402	0.975
			673714	5359.05	0.295	0.894							283585	2887.66	0.427	0.969
			638841	4050.5	0.489	0.957						105e	497552	3732.08	0.449	0.979
			327373	2615.03	0.602	0.961							448497	3364.21	0.498	0.98
			151621	2028.25	0.463	0.944							860950	5428.06	0.367	0.964
			264908	2333.59	0.611	0.958							442014	3282.94	0.515	0.981
			373306	2880.01	0.566	0.968							566529	3429.5	0.605	0.984
			501420	3380.1	0.552	0.964							459370	3355.44	0.513	0.983
			156230	2027.48	0.478	0.949							420940	3098.86	0.551	0.983
			313531	2372.05	0.7	0.97							134096	2104.67	0.38	0.963
			485870	3508.37	0.496	0.961							203512	2569.46	0.387	0.934
			110222	1515.74	0.603	0.948							311658	2843.57	0.484	0.973
			321389	2721.28	0.545	0.945						105f	321441	3073.11	0.428	0.969
			243767	2050.2	0.729	0.977							113110	2291.64	0.271	0.952
		302e	81757.2	1350.24	0.564	0.947							301792	2878.34	0.458	0.958
			315739	2787.79	0.511	0.95							246162	2654.04	0.439	0.96
			106361	1419.19	0.664	0.953							244773	2545.95	0.475	0.967
			1.09036e+06	7745.94	0.228	0.784							315604	3291.25	0.366	0.956
			201496	2319.43	0.471	0.948							580976	3810.9	0.503	0.979
			415627	3290.09	0.483	0.957							740320	4607.98	0.438	0.962
			113560	1671.95	0.51	0.942							470666	3703.23	0.431	0.974
			227270	2120.15	0.635	0.958							63620.9	1340.31	0.445	0.931
			224191	2044.3	0.674	0.972
		302f	828304	5620.11	0.33	0.852
			897242	4800.5	0.489	0.883
																							4 tubules
		P-92B3-500a-1.jpg	907126	7715.6	0.191	0.757						P-92A3_304p-1.tif	279387	2006.42	0.872	0.968
		P-92B3-500a-1.jpg	241952	2976.26	0.343	0.955						P-92A3_304p-1.tif	960041	11350.5	0.094	0.914
LSL		P-92B3-500a-1.jpg	352769	4029.36	0.273	0.898						P-92A3_304p-1.tif	606497	5597.3	0.243	0.851
		P-92B3-500a-1.jpg	287070	2957.7	0.412	0.958						P-92A3_304z.tif	399461	5351.56	0.175	0.889
		P-92B3-500a-1.jpg	269589	3722.45	0.244	0.784						P-92A3_304z.tif	809124	5740.5	0.309	0.969
		P-92B3-500a-1.jpg	120849	1817.16	0.46	0.959						P-92A3_304z.tif	414177	3736.41	0.373	0.968
		P-92B3-500a-1.jpg	317569	2632.66	0.576	0.978						P-92A3_304z.tif	574919	5125.29	0.275	0.951
		P-92B3-500b-1.jpg	316690	2793.16	0.51	0.97						P-92A3_304z.tif	403895	5755.42	0.153	0.938
		P-92B3-500b-1.jpg	670244	4734	0.376	0.949						P-92A3_304r.tif	177747	3657.23	0.167	0.956
		P-92B3-500b-1.jpg	442050	3786.95	0.387	0.95						P-92A3_304r.tif	756977	6989.48	0.195	0.906
		P-92B3-500d-1.jpg	459296	3940.25	0.372	0.923						P-92A3_304r.tif	421106	3982.59	0.334	0.971
		P-92B3-500d-1.jpg	500284	4105.67	0.373	0.946						P-92A3_304r.tif	1.00517e+06	6597.83	0.29	0.949
		P-92B3-500d-1.jpg	578266	4005.01	0.453	0.917						P-92A3_300b-1.tif	260170	2318.69	0.608	0.955
		P-92B3-500d-1.jpg	210846	2524.5	0.416	0.93						P-92A3_300b-1.tif	558096	6260.52	0.179	0.767
		P-92B3-500d-1.jpg	271547	3533.28	0.273	0.92						P-92A3_300b-1.tif	391792	4382.34	0.256	0.923
		P-92B3-500d-1.jpg	338357	2967.79	0.483	0.965						P-92A3_300b-1.tif	1.0998e+06	7696.35	0.233	0.781
		P-92B3-500e-1.jpg	385621	3653.62	0.363	0.955						P-92A3_300b-1.tif	185824	2722.84	0.315	0.904
		P-92B3-500e-1.jpg	232780	2702.01	0.401	0.943						P-92A3_300b-1.tif	865672	6858.43	0.231	0.925
		P-92B3-500e-1.jpg	541420	3698.66	0.497	0.971						P-92A3_300b-1.tif	636846	6967.02	0.165	0.91
		P-92B3-500e-1.jpg	222252	2789.74	0.359	0.928						P-92A3_300b-1.tif	754173	4952.82	0.386	0.932
		P-92B3-500f-1.jpg	311927	3009.14	0.433	0.967						P-92A3_300b-1.tif	1.10714e+06	7367.76	0.256	0.849
		P-92B3-500f-1.jpg	579641	4391.56	0.378	0.96						P-92A3_300b-1.tif	165606	2488.12	0.336	0.925
		P-92B3-500f-1.jpg	143340	2413.15	0.309	0.945						P-92A3_300b-1.tif	336070	3177.16	0.418	0.939
		P-92B3-500f-1.jpg	357302	3864.94	0.301	0.951						P-92A3_300b-1.tif	1.0358e+06	8156.87	0.196	0.881
		P-92B3-500g-1.jpg	403747	3765.72	0.358	0.944						P-92A3_302a-1.tif	326858	3149.3	0.414	0.959
		P-92B3-500g-1.jpg	510629	4836.41	0.274	0.948						P-92A3_302a-1.tif	434077	2628.96	0.789	0.982
		P-92B3-500g-1.jpg	483804	5112.79	0.233	0.905						P-92A3_302a-1.tif	370031	3945.51	0.299	0.892
		P-92B3-500g-1.jpg	261088	3287.47	0.304	0.943						P-92A3_302a-1.tif	243229	2179.68	0.643	0.962
		P-92B3-500g-1.jpg	213208	3285.74	0.248	0.915						P-92A3_302a-1.tif	470953	3668.82	0.44	0.873
		P-92B3-500g-1.jpg	345831	3725.61	0.313	0.957						P-92A3_302a-1.tif	286148	3106.32	0.373	0.915
		P-92B3-501a-1.jpg:7	299689	2562.45	0.574	0.946						P-92A3_302a-1.tif	556835	5185.67	0.26	0.881
		P-92B3-501a-1.jpg:9	572517	4814.19	0.31	0.819						P-92A3_302a-1.tif	239825	5208.85	0.111	0.872
		P-92B3-501a-1.jpg:10	158144	1820.6	0.6	0.978						P-92A3_302a-1.tif	165131	2594.74	0.308	0.921
		P-92B3-501a-1.jpg	302873	3608.05	0.292	0.926						P-92A3_302a-1.tif	343506	3575.62	0.338	0.947
		P-92B3-501a-1.jpg	365780	2847.46	0.567	0.977						P-92A3_302a-1.tif	155741	2393.83	0.342	0.916
		P-92B3-501a-1.jpg	205910	2142.43	0.564	0.975						P-92A3_302a-1.tif	165523	3525.22	0.167	0.797
		P-92B3-501b-1.jpg	415311	3629.32	0.396	0.954						P-92A3_302a-1.tif	406716	4099.26	0.304	0.878
		P-92B3-501b-1.jpg	328760	3314.35	0.376	0.958						P-92A3_302a-1.tif	227447	2277.08	0.551	0.956
		P-92B3-501b-1.jpg	530227	4493.23	0.33	0.906						P-92A3_302a-1.tif	182266	1853.62	0.667	0.955
		P-92B3-501b-1.jpg	554161	5127.81	0.265	0.904						P-92A3_302a-1.tif	608216	5032.52	0.302	0.933
		P-92B3-501b-1.jpg	586887	5292.91	0.263	0.898						P-92A3_304m.tif	156483	2204.25	0.405	0.966
		P-92B3-502a-1.jpg	475299	5016.5	0.237	0.939						P-92A3_304m.tif	606076	5848.15	0.223	0.928
		P-92B3-502a-1.jpg	364451	3960.83	0.292	0.952						P-92A3_304m.tif	496612	5964.77	0.175	0.934
		P-92B3-502b-1.jpg	258695	2612.38	0.476	0.966						P-92A3_304s.tif	988118	6222.09	0.321	0.911
		P-92B3-502b-1.jpg	346991	3123.28	0.447	0.97						P-92A3_304s.tif	280988	2439.52	0.593	0.976
		P-92B3-502c-1.jpg	301957	2444.43	0.635	0.959						P-92A3_304s.tif	977796	7627.49	0.211	0.934
		P-92B3-502c-1.jpg	553923	5464.96	0.233	0.857						P-92A3_304h-1.tif	295187	2376.58	0.657	0.977
		P-92B3-502c-1.jpg	160635	2205.79	0.415	0.968						P-92A3_304h-1.tif	1.06074e+06	6725.58	0.295	0.793
		P-92B3-502c-1.jpg	257493	3128.48	0.331	0.934						P-92A3_304h-1.tif	324200	3011.75	0.449	0.964
		P-92B3-502c-1.jpg	347135	3975.83	0.276	0.946						P-92A3_304h-1.tif	554205	5575.82	0.224	0.799
		P-92B3-502c-1.jpg	192124	1973.09	0.62	0.977						P-92A3_304h-1.tif	211898	2574.47	0.402	0.948
		P-92B3-503a.jpg	1155205	8823.18	0.186	0.926						P-92A3_304h-1.tif	202948	2437.56	0.429	0.93
		P-92B3-503a.jpg	179320	2208.96	0.462	0.966						P-92A3_304h-1.tif	247608	3015.51	0.342	0.867
		P-92B3-503a.jpg	290165	3067.06	0.388	0.946						P-92A3_304h-1.tif	134746	1550.39	0.704	0.967
		P-92B3-503a.jpg	885004	9178.45	0.132	0.939						P-92A3_304h-1.tif	1.30602e+06	8692.35	0.217	0.859
		P-92B3-503b.jpg	356404	3164.36	0.447	0.976						P-92A3_304h-1.tif	423594	3480.32	0.439	0.937
		P-92B3-503b.jpg	267688	3122.05	0.345	0.958						P-92A3_304h-1.tif	140771	1952.06	0.464	0.947
		P-92B3-503b.jpg	220647	2583.82	0.415	0.929						P-92A3_304h-1.tif	1.11968e+06	11491.1	0.107	0.715							4 tubules
		P-92B3-503b.jpg	798497	7171.12	0.195	0.816						P-92A3_304h-1.tif	152121	1807.84	0.585	0.961
		P-92B3-503b.jpg	938579	5207.14	0.435	0.959						P-92A3_304h-1.tif	406093	3717.49	0.369	0.949
		ave	336698	3022.77	0.483486	0.934183
		sd	224467	1475.18	0.15882	0.0544451
		se	7237.1	47.5616	0.00512056	0.00175538						ave	366074	3293.18	0.462978	0.934072
		count	962									sd	258539	1705.24	0.169198	0.0543553
			area	perimeter	circularity	solidity						se	8331.3	54.9507	0.00545232	0.00175157
		KO are:	smaller	smaller	more rounded	same amount fo branching						count	962
													area	perimeter	circularity	solidity
		ttest	0.00797094	0.000207561	0.00619627	0.964249
			equal contribution from each kidney (keeping male and female ratio the same)
			3-5 tubules per kidney
			total 962 mitochondria from 3 kidneys, 3-5 proximal tubules imaged per kidney

## Sheet: Fig 4i
	Source data for Figure 4i
	Average cristae diameter per mitochondrion
	mitochondria	Wt	KO
	1	23.6181	15.3834
	2	25.4675	16.2958
	3	25.668	13.661
	4	18.8553	15.3634
	5	15.663	13.4987
	6	20.2943	14.004
	7	11.1575	27.7017
	8	26.5061	21.0857
	9	19.7406	19.5911
	10	17.4385	17.0873
	11	16.6988	22.2549
	12	19.0819	30.7544
	13	20.2018	23.2945
	14	16.2519	17.8293
	15	15.2936	21.7059
	16	15.4533	17.888
	17	16.6971	18.3489
	18	14.8163	16.048
	19	15.9945	14.7768
	20	21.1263	20.689
	21	15.935	28.5866
	22	22.4393	20.6951
	23	19.8928	23.5662
	24	17.3002	22.91
	25	23.52	22.105
	26	20.5745	19.5365
	27	20.4288	17.1652
	28	19.6822	18.2714
	29	13.4205	24.11
	30	19.1975	28.6403
	31	15.2534	16.9267
	32	18.0834	19.9985
	33	18.4901	21.366
	34	23.5587	14.492
	35	17.0859	23.246
	36	18.1341	20.9297
	37	17.9806	22.1988
	38	22.166	24.9349
	39	19.1443	18.2313
	40	20.9073	23.3183
	41	17.2977	16.9495
	42	16.9215	20.8186
	43	16.5879	22.7998
	44	16.8099	16.7882
	45	15.0431	21.4024
	46	14.4213	22.1182
	47	18.9956	20.7017
	48	18.9443	27.8321
	49	28.5529	14.6578
	50	23.3132	23.1523
	average:	18.9221	20.3142
